# Supplementary material for: N-[4-Chloro-2-(2-chlorobenzoyl)phenyl]acetamide
Source: Acta Crystallogr Sect E Struct Rep Online. 2010 May 22;66(Pt 6):o1434. doi: 10.1107/S1600536810018696 (PMC2979381; doi:10.1107/S1600536810018696)
Supplement: Supplementary file 1 [file e-66-o1434-sup1.cif]

##############################################################################
###                                                                        ###
###        Electronic paper (Acta Crystallographica Section E)             ###
###                                                                        ###
##############################################################################
#                                                                            #
# This CIF contains the data in a paper accepted for publication in Acta     #
# Crystallographica Section E. It conforms to the requirements of Notes      #
# for Authors for Section E, and has been peer reviewed under the auspices   #
# of the IUCr Commission on Journals.                                        #
#                                                                            #
# Full details of the Crystallographic Information File format               #
# are given in the paper "The Crystallographic Information File (CIF):       #
# a New Standard Archive File for Crystallography" by S. R. Hall, F. H.      #
# Allen and I. D. Brown [Acta Cryst. (1991), A47, 655-685].                  #
#                                                                            #
# The current version of the core CIF dictionary is obtainable from          #
# ftp://ftp.iucr.org/pub/cif_core.dic. The current version number is 2.4.    #
#                                                                            #
# Software is freely available for graphical display of the structure(s) in  #
# this CIF.  For information consult the CIF home page http://www.iucr.org/  #
# cif/home.html                                                              #
#                                                                            #
# This file may be used for bona fide research purposes within the           #
# scientific community so long as proper attribution is given to the journal # 
# article from which it was obtained.                                        #
#                                                                            #
##############################################################################
                                             
data_global
_audit_creation_method     'PLATON <TABLE ACC> option'
_journal_date_recd_electronic     2010-05-06
_journal_date_accepted     2010-05-19
_journal_name_full     'Acta Crystallographica, Section E'
_journal_year     2010
_journal_volume     66
_journal_issue      6
_journal_page_first     o1434
_journal_page_last     o1434
_journal_paper_category     QO
_journal_coeditor_code     TK2672
_publ_contact_author_name
;
Mehmet Akkurt
;
_publ_contact_author_address
; Department of Physics
  Faculty of Arts and Sciences
  Erciyes University
  38039 Kayseri
  Turkey
;
_publ_contact_author_email     'akkurt@erciyes.edu.tr'
_publ_contact_author_fax     '+90-352-4374933'
_publ_contact_author_phone     '+90-352-4374901 extra 33106'
_publ_section_title
;
<i>N</i>-[4-Chloro-2-(2-chlorobenzoyl)phenyl]acetamide
;
loop_
    _publ_author_name
    _publ_author_footnote
    _publ_author_address
    'F. Nawaz Khan' .
;
Organic and Medicinal Chemistry Research Laboratory,
Organic Chemistry Division, School of Advanced Sciences,
VIT University,
Vellore 632 014,
Tamil Nadu, India
;
    'S. Mohana Roopan' .
;
Organic and Medicinal Chemistry Research Laboratory,
Organic Chemistry Division, School of Advanced Sciences,
VIT University,
Vellore 632 014,
Tamil Nadu, India
;
    'N. Malathi' .
;
Organic and Medicinal Chemistry Research Laboratory,
Organic Chemistry Division, School of Advanced Sciences,
VIT University,
Vellore 632 014,
Tamil Nadu, India
;
    'Venkatesha R. Hathwar' .
;
Solid State and Structural Chemistry Unit,
Indian Institute of Science,
Bangalore 560 012, Karnataka,
India
;
    'Mehmet Akkurt' .
;
Department of Physics,
Faculty of Arts and Sciences,
Erciyes University,
38039 Kayseri,
Turkey
;
data_I
_chemical_name_systematic
;
<i>N</i>-[4-Chloro-2-(2-chlorobenzoyl)phenyl]acetamide
;
_chemical_name_common
;
(2-Acetamido-5-chlorophenyl)(2-chlorophenyl)methanone
;
_chemical_formula_moiety     'C15 H11 Cl2 N O2'
_chemical_formula_sum     'C15 H11 Cl2 N O2'
_chemical_formula_structural     ?
_chemical_formula_iupac     'C15 H11 Cl2 N O2'
_chemical_formula_weight     308.15
_chemical_melting_point     ?
_symmetry_cell_setting     monoclinic
_symmetry_space_group_name_H-M     'P 21/c'
_symmetry_space_group_name_Hall     '-P 2ybc'
loop_
    _symmetry_equiv_pos_site_id
    _symmetry_equiv_pos_as_xyz
    1 x,y,z
    2 -x,1/2+y,1/2-z
    3 -x,-y,-z
    4 x,1/2-y,1/2+z
_cell_length_a     11.1371(11)
_cell_length_b     5.0661(6)
_cell_length_c     25.594(3)
_cell_angle_alpha     90
_cell_angle_beta     100.672(9)
_cell_angle_gamma     90
_cell_volume     1419.1(3)
_cell_formula_units_Z     4
_cell_measurement_reflns_used     1298
_cell_measurement_theta_min     1.96
_cell_measurement_theta_max     20.85
_cell_measurement_temperature     293(2)
_cell_special_details
;
;
_exptl_crystal_description     block
_exptl_crystal_colour     colourless
_exptl_crystal_size_max     0.28
_exptl_crystal_size_mid     0.24
_exptl_crystal_size_min     0.18
_exptl_crystal_size_rad     ?
_exptl_crystal_density_diffrn     1.442
_exptl_crystal_density_meas     ?
_exptl_crystal_density_method     'Not Measured'
_exptl_crystal_F_000     632
_exptl_absorpt_coefficient_mu     0.457
_exptl_absorpt_correction_type     'none'
_exptl_absorpt_process_details     ?
_exptl_absorpt_correction_T_min     ?
_exptl_absorpt_correction_T_max     ?
_exptl_special_details
;
;
_diffrn_ambient_temperature     293(2)
_diffrn_radiation_type     'MoK\a'
_diffrn_radiation_wavelength     0.71073
_diffrn_radiation_source     'Enhance (Mo) X-ray Source'
_diffrn_radiation_monochromator     'graphite'
_diffrn_measurement_device_type     'Oxford Xcalibur Eos (Nova) CCD detector'
_diffrn_measurement_method     '\w scans'
_diffrn_detector_area_resol_mean     ?
_diffrn_reflns_number     14628
_diffrn_reflns_av_R_equivalents     0.0795
_diffrn_reflns_av_sigmaI/netI     0.0625
_diffrn_reflns_theta_min     2.68
_diffrn_reflns_theta_max     25.50
_diffrn_reflns_theta_full     25.50
_diffrn_measured_fraction_theta_max     0.999
_diffrn_measured_fraction_theta_full     0.999
_diffrn_reflns_limit_h_min     -13
_diffrn_reflns_limit_h_max     13
_diffrn_reflns_limit_k_min     -6
_diffrn_reflns_limit_k_max     6
_diffrn_reflns_limit_l_min     -30
_diffrn_reflns_limit_l_max     30
_diffrn_reflns_reduction_process
;
;
_refine_special_details
;
 Refinement on F^2^ for ALL reflections except those
 flagged by the user for potential systematic errors.
 Weighted R-factors wR and all goodnesses of fit S
 are based on F^2^, conventional R-factors R are based
 on F, with F set to zero for negative F^2^. The
 observed criterion of F^2^ > 2sigma(F^2^) is used only
 for calculating -R-factor-obs etc. and is not
 relevant to the choice of reflections for refinement.
 R-factors based on F^2^ are statistically about twice
 as large as those based on F, and R-factors based on
 ALL data will be even larger.
;
_reflns_number_total     2633
_reflns_number_gt     1537
_reflns_threshold_expression     I>2\s(I)
_refine_ls_structure_factor_coef     Fsqd
_refine_ls_matrix_type     full
_refine_ls_R_factor_all     0.1000
_refine_ls_R_factor_gt     0.0484
_refine_ls_wR_factor_gt     0.0962
_refine_ls_wR_factor_ref     0.1065
_refine_ls_goodness_of_fit_ref     0.978
_refine_ls_restrained_S_all     0.978
_refine_ls_number_reflns     2633
_refine_ls_number_parameters     182
_refine_ls_number_restraints     0
_refine_ls_number_constraints     ?
_refine_ls_hydrogen_treatment     'constr'
_refine_ls_weighting_scheme     'calc'
_refine_ls_weighting_details
                 'calc w=1/[\s^2^(Fo^2^)+(0.0469P)^2^] where P=(Fo^2^+2Fc^2^)/3'
_atom_sites_solution_hydrogens     'geom'
_atom_sites_solution_primary     'direct'
_atom_sites_solution_secondary     'difmap'
_refine_ls_shift/su_max     0.000
_refine_ls_shift/su_mean     0.000
_refine_diff_density_max     0.179
_refine_diff_density_min     -0.207
_refine_ls_extinction_method     'none'
_refine_ls_abs_structure_details     ?
_refine_ls_abs_structure_Flack     .
loop_
    _atom_type_symbol
    _atom_type_description
    _atom_type_scat_dispersion_real
    _atom_type_scat_dispersion_imag
    _atom_type_scat_source
    O O 0.0106 0.0060 'International Tables Vol C Tables 4.2.6.8 and 6.1.1.4'
    N N 0.0061 0.0033 'International Tables Vol C Tables 4.2.6.8 and 6.1.1.4'
    Cl Cl 0.1484 0.1585 'International Tables Vol C Tables 4.2.6.8 and 6.1.1.4'
    H H 0.0000 0.0000 'International Tables Vol C Tables 4.2.6.8 and 6.1.1.4'
    C C 0.0033 0.0016 'International Tables Vol C Tables 4.2.6.8 and 6.1.1.4'
_computing_data_collection     'CrysAlis Pro CCD (Oxford Diffraction, 2009)'
_computing_cell_refinement     'CrysAlis Pro CCD (Oxford Diffraction, 2009)'
_computing_data_reduction     'CrysAlis Pro RED (Oxford Diffraction, 2009)'
_computing_structure_solution     'SHELXS97 (Sheldrick, 2008)'
_computing_structure_refinement     'SHELXL97 (Sheldrick, 2008)'
_computing_molecular_graphics     'ORTEP-3 for Windows (Farrugia, 1997)'
_computing_publication_material
                                'WinGX (Farrugia, 1999) and PLATON (Spek, 2009)'
loop_
    _atom_site_type_symbol
    _atom_site_label
    _atom_site_fract_x
    _atom_site_fract_y
    _atom_site_fract_z
    _atom_site_U_iso_or_equiv
    _atom_site_thermal_displace_type
    _atom_site_calc_flag
    _atom_site_refinement_flags
    _atom_site_occupancy
    Cl Cl1 1.01228(8) 0.21348(16) 0.05190(3) 0.0676(3) Uani . . 1.000
    Cl Cl2 0.68968(8) 0.97146(17) 0.00452(3) 0.0706(3) Uani . . 1.000
    O O1 0.94298(18) 0.2513(5) 0.19297(8) 0.0777(9) Uani . . 1.000
    O O2 0.5030(2) 0.0779(5) 0.17216(10) 0.0936(11) Uani . . 1.000
    N N1 0.7034(2) 0.1634(5) 0.17250(9) 0.0533(9) Uani . . 1.000
    C C1 0.6927(2) 0.7372(6) 0.05413(10) 0.0477(10) Uani . . 1.000
    C C2 0.8029(2) 0.6603(5) 0.08384(10) 0.0429(9) Uani . . 1.000
    C C3 0.8082(2) 0.4689(5) 0.12330(10) 0.0396(9) Uani . . 1.000
    C C4 0.6978(2) 0.3551(5) 0.13289(10) 0.0431(10) Uani . . 1.000
    C C5 0.5876(3) 0.4396(6) 0.10239(12) 0.0580(11) Uani . . 1.000
    C C6 0.5855(3) 0.6267(6) 0.06384(12) 0.0566(11) Uani . . 1.000
    C C7 0.9300(2) 0.3982(6) 0.15419(11) 0.0459(10) Uani . . 1.000
    C C8 1.0428(2) 0.5175(5) 0.13994(10) 0.0399(9) Uani . . 1.000
    C C9 1.0892(2) 0.4451(5) 0.09588(10) 0.0435(10) Uani . . 1.000
    C C10 1.1978(3) 0.5487(6) 0.08559(12) 0.0565(11) Uani . . 1.000
    C C11 1.2597(3) 0.7314(7) 0.11949(14) 0.0661(13) Uani . . 1.000
    C C12 1.2151(3) 0.8101(7) 0.16279(13) 0.0686(12) Uani . . 1.000
    C C13 1.1075(3) 0.7045(6) 0.17374(11) 0.0586(11) Uani . . 1.000
    C C14 0.6092(3) 0.0330(6) 0.18928(13) 0.0607(12) Uani . . 1.000
    C C15 0.6499(3) -0.1678(7) 0.23219(13) 0.0775(16) Uani . . 1.000
    H H1 0.77560 0.12130 0.18860 0.0640 Uiso calc R 1.000
    H H2 0.87480 0.73680 0.07750 0.0510 Uiso calc R 1.000
    H H5 0.51450 0.36760 0.10840 0.0700 Uiso calc R 1.000
    H H6 0.51110 0.68050 0.04390 0.0680 Uiso calc R 1.000
    H H10 1.22820 0.49410 0.05590 0.0680 Uiso calc R 1.000
    H H11 1.33250 0.80190 0.11290 0.0790 Uiso calc R 1.000
    H H12 1.25710 0.93660 0.18540 0.0820 Uiso calc R 1.000
    H H13 1.07860 0.75900 0.20380 0.0700 Uiso calc R 1.000
    H H15A 0.63180 -0.10450 0.26520 0.1160 Uiso calc R 1.000
    H H15B 0.73630 -0.19610 0.23590 0.1160 Uiso calc R 1.000
    H H15C 0.60750 -0.33100 0.22290 0.1160 Uiso calc R 1.000
loop_
    _atom_site_aniso_label
    _atom_site_aniso_U_11
    _atom_site_aniso_U_22
    _atom_site_aniso_U_33
    _atom_site_aniso_U_12
    _atom_site_aniso_U_13
    _atom_site_aniso_U_23
    Cl1 0.0736(6) 0.0686(6) 0.0632(5) -0.0187(5) 0.0197(4) -0.0213(4)
    Cl2 0.0681(6) 0.0796(6) 0.0622(5) 0.0248(5) 0.0069(4) 0.0221(5)
    O1 0.0495(13) 0.117(2) 0.0670(14) 0.0078(13) 0.0115(11) 0.0456(14)
    O2 0.0531(15) 0.121(2) 0.109(2) -0.0246(16) 0.0209(14) 0.0138(17)
    N1 0.0417(14) 0.0620(17) 0.0590(16) -0.0031(13) 0.0164(12) 0.0079(14)
    C1 0.0450(18) 0.054(2) 0.0428(16) 0.0096(15) 0.0050(14) -0.0018(14)
    C2 0.0343(15) 0.0506(18) 0.0446(16) 0.0030(13) 0.0098(13) -0.0003(15)
    C3 0.0334(15) 0.0486(18) 0.0367(15) 0.0029(13) 0.0061(12) 0.0003(14)
    C4 0.0394(16) 0.0466(18) 0.0446(16) 0.0048(14) 0.0110(13) -0.0019(15)
    C5 0.0325(16) 0.077(2) 0.064(2) 0.0005(16) 0.0074(15) -0.0017(19)
    C6 0.0357(17) 0.075(2) 0.0552(19) 0.0166(16) -0.0017(14) -0.0033(18)
    C7 0.0460(17) 0.056(2) 0.0368(16) 0.0067(15) 0.0108(13) 0.0062(15)
    C8 0.0304(14) 0.0515(19) 0.0357(15) 0.0058(14) 0.0004(12) 0.0049(14)
    C9 0.0392(16) 0.0481(18) 0.0427(16) -0.0041(14) 0.0066(13) -0.0055(14)
    C10 0.0502(19) 0.064(2) 0.060(2) -0.0023(17) 0.0223(16) -0.0031(17)
    C11 0.0431(18) 0.081(3) 0.072(2) -0.0194(19) 0.0052(17) 0.001(2)
    C12 0.066(2) 0.071(2) 0.061(2) -0.022(2) -0.0085(18) -0.0118(19)
    C13 0.060(2) 0.071(2) 0.0425(17) -0.0004(18) 0.0032(15) -0.0111(17)
    C14 0.062(2) 0.066(2) 0.059(2) -0.0170(19) 0.0242(18) -0.0106(18)
    C15 0.098(3) 0.071(3) 0.071(2) -0.026(2) 0.035(2) 0.003(2)
_geom_special_details
;
 Bond distances, angles etc. have been calculated using the
 rounded fractional coordinates. All su's are estimated
 from the variances of the (full) variance-covariance matrix.
 The cell esds are taken into account in the estimation of
 distances, angles and torsion angles
;
loop_
    _geom_bond_atom_site_label_1
    _geom_bond_atom_site_label_2
    _geom_bond_site_symmetry_1
    _geom_bond_site_symmetry_2
    _geom_bond_distance
    _geom_bond_publ_flag
    Cl1 C9 . . 1.738(3) no
    Cl2 C1 . . 1.734(3) no
    O1 C7 . . 1.228(4) no
    O2 C14 . . 1.205(4) no
    N1 C4 . . 1.397(3) no
    N1 C14 . . 1.374(4) no
    N1 H1 . . 0.8600 no
    C1 C6 . . 1.382(4) no
    C1 C2 . . 1.375(3) no
    C2 C3 . . 1.393(4) no
    C3 C4 . . 1.420(3) no
    C3 C7 . . 1.482(3) no
    C4 C5 . . 1.394(4) no
    C5 C6 . . 1.365(4) no
    C7 C8 . . 1.499(3) no
    C8 C13 . . 1.391(4) no
    C8 C9 . . 1.374(3) no
    C9 C10 . . 1.388(4) no
    C10 C11 . . 1.365(5) no
    C11 C12 . . 1.356(5) no
    C12 C13 . . 1.388(5) no
    C14 C15 . . 1.504(5) no
    C2 H2 . . 0.9300 no
    C5 H5 . . 0.9300 no
    C6 H6 . . 0.9300 no
    C10 H10 . . 0.9300 no
    C11 H11 . . 0.9300 no
    C12 H12 . . 0.9300 no
    C13 H13 . . 0.9300 no
    C15 H15A . . 0.9600 no
    C15 H15B . . 0.9600 no
    C15 H15C . . 0.9600 no
loop_
    _geom_contact_atom_site_label_1
    _geom_contact_atom_site_label_2
    _geom_contact_distance
    _geom_contact_site_symmetry_1
    _geom_contact_site_symmetry_2
    _geom_contact_publ_flag
    Cl1 C2 3.455(3) . . no
    Cl1 C3 3.423(3) . . no
    Cl1 Cl1 3.3974(12) . 3_755 no
    Cl2 C11 3.650(4) . 3_775 no
    Cl1 H2 3.0000 . 1_545 no
    Cl2 H6 2.9400 . 3_675 no
    Cl2 H10 3.0500 . 3_765 no
    O1 N1 2.660(3) . . no
    O1 C13 3.407(4) . 1_545 no
    O2 C5 2.839(4) . . no
    O2 C11 3.300(4) . 1_445 no
    O1 H13 2.7000 . 2_745 no
    O1 H1 1.9600 . . no
    O1 H13 2.9000 . 1_545 no
    O2 H5 2.2200 . . no
    O2 H11 2.6100 . 1_445 no
    O2 H12 2.9100 . 1_445 no
    O2 H15A 2.8800 . 2_655 no
    N1 O1 2.660(3) . . no
    C2 Cl1 3.455(3) . . no
    C2 C9 3.330(3) . . no
    C3 Cl1 3.423(3) . . no
    C5 O2 2.839(4) . . no
    C9 C2 3.330(3) . . no
    C11 O2 3.300(4) . 1_665 no
    C11 Cl2 3.650(4) . 3_775 no
    C13 O1 3.407(4) . 1_565 no
    C7 H1 2.5000 . . no
    C8 H2 2.4900 . . no
    C9 H2 2.7700 . . no
    C12 H15A 3.0900 . 2_755 no
    C14 H5 2.7300 . . no
    C15 H12 2.9500 . 2_735 no
    H1 O1 1.9600 . . no
    H1 C7 2.5000 . . no
    H1 H15B 2.1100 . . no
    H2 Cl1 3.0000 . 1_565 no
    H2 C8 2.4900 . . no
    H2 C9 2.7700 . . no
    H5 O2 2.2200 . . no
    H5 C14 2.7300 . . no
    H6 Cl2 2.9400 . 3_675 no
    H10 Cl2 3.0500 . 3_765 no
    H11 O2 2.6100 . 1_665 no
    H12 O2 2.9100 . 1_665 no
    H12 C15 2.9500 . 2_765 no
    H13 O1 2.9000 . 1_565 no
    H13 O1 2.7000 . 2_755 no
    H15A O2 2.8800 . 2_645 no
    H15A C12 3.0900 . 2_745 no
    H15B H1 2.1100 . . no
loop_
    _geom_angle_atom_site_label_1
    _geom_angle_atom_site_label_2
    _geom_angle_atom_site_label_3
    _geom_angle_site_symmetry_1
    _geom_angle_site_symmetry_2
    _geom_angle_site_symmetry_3
    _geom_angle
    _geom_angle_publ_flag
    C4 N1 C14 . . . 128.8(2) no
    C14 N1 H1 . . . 116.00 no
    C4 N1 H1 . . . 116.00 no
    Cl2 C1 C6 . . . 120.6(2) no
    C2 C1 C6 . . . 119.9(3) no
    Cl2 C1 C2 . . . 119.55(19) no
    C1 C2 C3 . . . 120.8(2) no
    C2 C3 C7 . . . 117.8(2) no
    C2 C3 C4 . . . 119.1(2) no
    C4 C3 C7 . . . 123.1(2) no
    N1 C4 C5 . . . 122.4(2) no
    C3 C4 C5 . . . 118.6(2) no
    N1 C4 C3 . . . 119.0(2) no
    C4 C5 C6 . . . 120.9(3) no
    C1 C6 C5 . . . 120.8(3) no
    O1 C7 C3 . . . 122.5(2) no
    C3 C7 C8 . . . 119.9(2) no
    O1 C7 C8 . . . 117.6(2) no
    C7 C8 C13 . . . 119.0(2) no
    C9 C8 C13 . . . 117.5(2) no
    C7 C8 C9 . . . 123.5(2) no
    C8 C9 C10 . . . 121.9(2) no
    Cl1 C9 C8 . . . 119.76(18) no
    Cl1 C9 C10 . . . 118.4(2) no
    C9 C10 C11 . . . 119.4(3) no
    C10 C11 C12 . . . 120.0(3) no
    C11 C12 C13 . . . 120.8(3) no
    C8 C13 C12 . . . 120.3(3) no
    N1 C14 C15 . . . 114.2(3) no
    O2 C14 N1 . . . 123.4(3) no
    O2 C14 C15 . . . 122.4(3) no
    C1 C2 H2 . . . 120.00 no
    C3 C2 H2 . . . 120.00 no
    C4 C5 H5 . . . 120.00 no
    C6 C5 H5 . . . 120.00 no
    C1 C6 H6 . . . 120.00 no
    C5 C6 H6 . . . 120.00 no
    C9 C10 H10 . . . 120.00 no
    C11 C10 H10 . . . 120.00 no
    C10 C11 H11 . . . 120.00 no
    C12 C11 H11 . . . 120.00 no
    C11 C12 H12 . . . 120.00 no
    C13 C12 H12 . . . 120.00 no
    C8 C13 H13 . . . 120.00 no
    C12 C13 H13 . . . 120.00 no
    C14 C15 H15A . . . 109.00 no
    C14 C15 H15B . . . 110.00 no
    C14 C15 H15C . . . 109.00 no
    H15A C15 H15B . . . 109.00 no
    H15A C15 H15C . . . 109.00 no
    H15B C15 H15C . . . 110.00 no
loop_
    _geom_torsion_atom_site_label_1
    _geom_torsion_atom_site_label_2
    _geom_torsion_atom_site_label_3
    _geom_torsion_atom_site_label_4
    _geom_torsion_site_symmetry_1
    _geom_torsion_site_symmetry_2
    _geom_torsion_site_symmetry_3
    _geom_torsion_site_symmetry_4
    _geom_torsion
    _geom_torsion_publ_flag
    C14 N1 C4 C3 . . . . 178.3(3) no
    C14 N1 C4 C5 . . . . -1.6(4) no
    C4 N1 C14 O2 . . . . -3.1(5) no
    C4 N1 C14 C15 . . . . 178.4(3) no
    Cl2 C1 C2 C3 . . . . -178.8(2) no
    C6 C1 C2 C3 . . . . 0.9(4) no
    Cl2 C1 C6 C5 . . . . 179.1(2) no
    C2 C1 C6 C5 . . . . -0.6(4) no
    C1 C2 C3 C4 . . . . -0.6(4) no
    C1 C2 C3 C7 . . . . -179.3(2) no
    C2 C3 C4 N1 . . . . -180.0(2) no
    C2 C3 C4 C5 . . . . -0.1(4) no
    C7 C3 C4 N1 . . . . -1.3(4) no
    C7 C3 C4 C5 . . . . 178.5(3) no
    C2 C3 C7 O1 . . . . 172.8(3) no
    C2 C3 C7 C8 . . . . -4.3(4) no
    C4 C3 C7 O1 . . . . -5.8(4) no
    C4 C3 C7 C8 . . . . 177.1(2) no
    N1 C4 C5 C6 . . . . -179.7(3) no
    C3 C4 C5 C6 . . . . 0.4(4) no
    C4 C5 C6 C1 . . . . -0.1(5) no
    O1 C7 C8 C9 . . . . 109.0(3) no
    O1 C7 C8 C13 . . . . -68.5(4) no
    C3 C7 C8 C9 . . . . -73.8(4) no
    C3 C7 C8 C13 . . . . 108.7(3) no
    C7 C8 C9 Cl1 . . . . 2.8(4) no
    C7 C8 C9 C10 . . . . -176.2(3) no
    C13 C8 C9 Cl1 . . . . -179.7(2) no
    C13 C8 C9 C10 . . . . 1.4(4) no
    C7 C8 C13 C12 . . . . 177.2(3) no
    C9 C8 C13 C12 . . . . -0.4(4) no
    Cl1 C9 C10 C11 . . . . 179.8(2) no
    C8 C9 C10 C11 . . . . -1.2(4) no
    C9 C10 C11 C12 . . . . 0.0(5) no
    C10 C11 C12 C13 . . . . 0.9(5) no
    C11 C12 C13 C8 . . . . -0.7(5) no
loop_
    _geom_hbond_atom_site_label_D
    _geom_hbond_atom_site_label_H
    _geom_hbond_atom_site_label_A
    _geom_hbond_site_symmetry_A
    _geom_hbond_distance_DH
    _geom_hbond_distance_HA
    _geom_hbond_distance_DA
    _geom_hbond_angle_DHA
    _geom_hbond_publ_flag
    N1 H1 O1 . 0.86 1.96 2.660(3) 138 yes
    C5 H5 O2 . 0.93 2.22 2.839(4) 124 yes
