# Supplementary material for: N-[4-Chloro-2-(2-chlorobenzoyl)phenyl]acetamide
Source: Acta Crystallogr Sect E Struct Rep Online. 2010 May 22;66(Pt 6):o1434. doi: 10.1107/S1600536810018696 (PMC2979381; doi:10.1107/S1600536810018696)
Supplement: Supplementary file 2 [file e-66-o1434-Isup2.hkl]

#
# h,k,l, Fc-squared, Fo-squared, sigma(Fo-squared) and status flag
#
data_I
_shelx_title ' ADCL in P2(1)/c'
_shelx_refln_list_code          4
_shelx_F_calc_maximum      166.85
_exptl_crystal_F_000       632.00
_reflns_d_resolution_high  0.8255
 
loop_
 _symmetry_equiv_pos_as_xyz
 'x, y, z'
 '-x, y+1/2, -z+1/2'
 '-x, -y, -z'
 'x, -y-1/2, z-1/2'
 
_cell_length_a    11.1371
_cell_length_b     5.0661
_cell_length_c    25.5943
_cell_angle_alpha  90.000
_cell_angle_beta  100.672
_cell_angle_gamma  90.000
 
_shelx_F_squared_multiplier     1.000
 
loop_
 _refln_index_h
 _refln_index_k
 _refln_index_l
 _refln_F_squared_calc
 _refln_F_squared_meas
 _refln_F_squared_sigma
 _refln_observed_status
   2   0   0      298.63      230.16      4.88 o
   3   0   0    11434.80    11263.37    117.14 o
   4   0   0     3285.83     3318.98     67.85 o
   5   0   0      242.28      257.97     11.18 o
   6   0   0      412.66      398.11     14.89 o
   7   0   0        0.22       13.23     10.17 o
   8   0   0     1181.63     1168.80     27.96 o
   9   0   0       34.61       40.83     14.42 o
  10   0   0     1714.01     1729.83     38.14 o
  11   0   0      131.33      112.24     18.24 o
  12   0   0        0.03       14.13     23.84 o
  13   0   0        3.07       18.25     24.50 o
   1   1   0     1477.02     1426.92     12.88 o
   2   1   0     2125.32     2191.55     14.29 o
   3   1   0      135.63      124.78      6.51 o
   4   1   0      314.24      334.73      9.78 o
   5   1   0     1035.47     1076.56     16.79 o
   6   1   0       69.62       73.95      9.20 o
   7   1   0      291.31      292.50     14.54 o
   8   1   0        1.84        9.83      8.89 o
   9   1   0       42.90       50.71     11.03 o
  10   1   0      148.97      145.24     13.13 o
  11   1   0       22.94       27.67     14.07 o
  12   1   0       32.33       38.71     16.00 o
  13   1   0       54.31       71.93     18.87 o
   0   2   0       87.47       91.09      6.81 o
   1   2   0     3082.37     2926.41     55.32 o
   2   2   0      403.58      402.76      8.73 o
   3   2   0      846.52      845.80     18.52 o
   4   2   0      811.91      863.54     15.58 o
   5   2   0      117.59       97.57      7.39 o
   6   2   0       18.55       15.39      7.73 o
   7   2   0      185.09      201.71     14.30 o
   8   2   0      483.05      484.41     22.17 o
   9   2   0      149.07      144.83     13.17 o
  10   2   0       28.53       24.53     14.74 o
  11   2   0       54.17       66.99     16.39 o
  12   2   0        5.48        0.00     19.07 o
   1   3   0        0.42        0.00      7.24 o
   2   3   0        3.65        1.65      4.86 o
   3   3   0        4.97        0.00      5.29 o
   4   3   0      132.07      121.34      8.67 o
   5   3   0        4.42       24.12     13.81 o
   6   3   0       60.13       51.43     13.31 o
   7   3   0       65.75       54.96     13.99 o
   8   3   0      127.60      115.79     15.32 o
   9   3   0        8.38        6.16     14.33 o
  10   3   0        5.68        8.09     15.47 o
  11   3   0       54.65       43.78     17.09 o
   0   4   0      510.13      478.25     28.97 o
   1   4   0      248.98      226.38     15.60 o
   2   4   0        1.23        0.00      6.64 o
   3   4   0      262.72      294.00     35.81 o
   4   4   0      137.20      159.65     14.42 o
   5   4   0        2.42        0.00     14.39 o
   6   4   0       50.86       40.05     14.96 o
   7   4   0       45.73       47.86     16.22 o
   8   4   0        2.46        0.00     15.55 o
   9   4   0        3.69       15.04     15.96 o
  10   4   0        3.50        0.00     17.16 o
   1   5   0        1.40        3.89     18.10 o
   2   5   0       30.71       46.55     22.92 o
   3   5   0       27.75       53.83     23.18 o
   4   5   0      277.65      255.82     32.07 o
   5   5   0       25.39       18.94     19.51 o
   6   5   0      224.56      229.10     24.15 o
   7   5   0       13.58       20.17     18.91 o
   0   6   0       11.57       59.06     38.48 o
   1   6   0        1.89       54.19     53.68 o
   2   6   0       29.45       47.44     39.51 o
 -13   1   1       89.73       84.81     18.45 o
 -12   1   1        1.33       14.55     14.55 o
 -11   1   1       93.63      103.73     14.34 o
 -10   1   1       15.39       23.03     11.43 o
  -9   1   1       30.77       28.48     10.45 o
  -8   1   1       78.91       77.04      9.75 o
  -7   1   1      420.80      430.58     14.45 o
  -6   1   1     1333.55     1384.54     27.44 o
  -5   1   1     1623.30     1732.23     20.12 o
  -4   1   1        1.80        5.51      5.32 o
  -3   1   1     2079.19     1982.61     17.75 o
  -2   1   1      113.13      110.59      8.00 o
  -1   1   1     2745.19     2678.11     23.04 o
   0   1   1      454.00      403.16      7.04 o
   1   1   1     1198.93     1255.05     12.56 o
   2   1   1     1084.58      997.39     10.61 o
   3   1   1     4943.55     5081.29     37.79 o
   4   1   1     1636.80     1703.66     23.49 o
   5   1   1     2222.39     2273.08     23.08 o
   6   1   1     1069.85     1077.99     26.57 o
   7   1   1      116.72      141.26     11.43 o
   8   1   1       29.19       25.82     11.17 o
   9   1   1      164.53      158.41     12.31 o
  10   1   1        4.44        3.70     11.73 o
  11   1   1        7.90       16.22     14.03 o
  12   1   1        5.85       17.62     15.75 o
 -12   2   1        0.11        0.00     16.16 o
 -11   2   1        8.48        0.00     15.57 o
 -10   2   1        0.54        0.00     14.32 o
  -9   2   1       70.17       63.78     11.64 o
  -8   2   1        7.73       24.88     12.21 o
  -7   2   1       60.24       60.64      9.47 o
  -6   2   1       38.27       17.75      7.70 o
  -5   2   1        3.31        0.00      5.68 o
  -4   2   1       84.43       67.14     10.18 o
  -3   2   1      254.66      248.58     10.05 o
  -2   2   1      175.48      160.05      7.75 o
  -1   2   1      284.19      284.11      8.20 o
   0   2   1       53.26       50.60      4.97 o
   1   2   1        0.52        0.72      3.40 o
   2   2   1       77.68       86.63      7.53 o
   3   2   1       68.37       56.14      8.21 o
   4   2   1     1639.02     1704.77     37.79 o
   5   2   1        0.66        7.71      5.65 o
   6   2   1       72.18       64.94      9.02 o
   7   2   1      494.28      460.86     24.54 o
   8   2   1      108.96      146.18     17.45 o
   9   2   1        0.92        0.00     11.80 o
  10   2   1       89.79       85.03     16.72 o
  11   2   1        0.99        0.00     17.23 o
  12   2   1        3.41        2.83     17.79 o
 -11   3   1       59.49       56.95     16.11 o
 -10   3   1       16.64       21.81     14.54 o
  -9   3   1        8.04       10.24     14.10 o
  -8   3   1      103.44      102.07     15.11 o
  -7   3   1        0.13        2.40     13.02 o
  -6   3   1      180.30      168.48     16.57 o
  -5   3   1     1299.95     1345.32     27.04 o
  -4   3   1       82.27       59.07      8.44 o
  -3   3   1       11.11        7.97      7.09 o
  -2   3   1     1025.98     1020.82     24.41 o
  -1   3   1     1201.74     1295.43     26.45 o
   0   3   1       12.89        9.49      4.56 o
   1   3   1      791.02      799.45     24.49 o
   2   3   1      421.30      470.81     14.28 o
   3   3   1      150.28      125.84      7.68 o
   4   3   1      188.69      169.83     10.64 o
   5   3   1      214.93      252.83     16.84 o
   6   3   1      139.37      135.53     14.83 o
   7   3   1      143.08      129.50     15.04 o
   8   3   1       55.20       66.86     14.67 o
   9   3   1        2.89        4.19     14.87 o
  10   3   1       71.28       94.87     16.73 o
  11   3   1        0.51        2.66     16.64 o
 -10   4   1       23.54       41.77     16.83 o
  -9   4   1       96.38       89.79     16.69 o
  -8   4   1       41.76       20.90     15.56 o
  -7   4   1      158.12      143.15     17.60 o
  -6   4   1        2.55       12.11     14.97 o
  -5   4   1      119.56       95.28     15.10 o
  -4   4   1       42.34       69.00     13.78 o
  -3   4   1       65.32       67.68     17.32 o
  -2   4   1       27.64       22.98      7.47 o
  -1   4   1      662.91      660.22     29.90 o
   0   4   1       36.63       51.76     16.64 o
   1   4   1        8.96        8.47      7.20 o
   2   4   1      104.17       79.25      9.40 o
   3   4   1      152.71      164.04     13.53 o
   4   4   1       23.14       26.89     13.21 o
   5   4   1       32.73       41.40     13.90 o
   6   4   1       29.44       26.98     14.72 o
   7   4   1        7.28        0.00     15.83 o
   8   4   1        8.78       15.86     15.87 o
   9   4   1      117.53       89.79     17.41 o
  -7   5   1       54.07       49.93     19.24 o
  -6   5   1       10.34       44.41     20.18 o
  -5   5   1        0.00       56.24     22.54 o
  -4   5   1        0.15       46.39     20.19 o
  -3   5   1       24.18       46.93     23.60 o
  -2   5   1       32.56       54.17     22.29 o
  -1   5   1        1.85        0.00     18.27 o
   0   5   1      101.22       98.28     27.19 o
   1   5   1       38.84       53.47     18.70 o
   2   5   1        6.02        3.97     21.73 o
   3   5   1      200.83      221.22     28.70 o
   4   5   1      124.18      188.18     23.01 o
   5   5   1        4.34       25.08     19.61 o
   6   5   1        1.92       31.49     20.49 o
   7   5   1       23.72       46.12     19.65 o
  -2   6   1        8.00        2.76     33.95 o
  -1   6   1        3.99       10.23     33.92 o
   0   6   1        8.08       23.75     26.82 o
   1   6   1       23.91       27.75     27.31 o
   2   6   1        2.57        0.00     58.30 o
 -13   0   2       77.47       44.23     22.31 o
 -12   0   2      312.67      238.86     24.71 o
 -11   0   2        7.60       16.90     16.06 o
 -10   0   2      733.07      761.49     25.02 o
  -9   0   2     3126.64     2860.55     39.38 o
  -8   0   2      848.82      818.42     21.22 o
  -7   0   2      831.36      760.35     18.97 o
  -6   0   2     2406.53     2546.44     34.88 o
  -5   0   2     1021.29     1123.00     38.18 o
  -4   0   2     1718.84     1681.78     34.72 o
  -3   0   2     1233.49     1246.85     25.06 o
  -2   0   2     4765.26     4747.73     42.50 o
   1   0   2     4861.19     4808.86     21.72 o
   2   0   2    12737.37    12973.22     95.41 o
   3   0   2     5246.94     5139.74     33.50 o
   4   0   2      602.86      569.56     15.62 o
   5   0   2        0.11        1.33      9.47 o
   6   0   2      525.34      502.82     15.92 o
   7   0   2     3075.61     2986.17     55.29 o
   8   0   2        0.40        0.00     12.21 o
   9   0   2      150.99      117.04     16.38 o
  10   0   2      168.01      147.07     18.21 o
  11   0   2        0.68        3.59     17.61 o
  12   0   2       41.35       14.52     19.37 o
  13   0   2        0.36        0.00     38.02 o
 -13   1   2       28.36       46.34     19.52 o
 -12   1   2       16.75       28.60     13.53 o
 -11   1   2       66.81       71.97     13.68 o
 -10   1   2        6.60        0.26     10.90 o
  -9   1   2        2.31        0.00      9.99 o
  -8   1   2      133.71      145.77     10.44 o
  -7   1   2       49.60       41.63      7.89 o
  -6   1   2      182.50      197.62     10.28 o
  -5   1   2     1264.67     1412.33     19.54 o
  -4   1   2      127.55      163.65      8.89 o
  -3   1   2      982.55      972.38     19.40 o
  -2   1   2     2781.34     2673.98     30.45 o
  -1   1   2      795.06      825.58     11.32 o
   0   1   2      402.83      438.39      6.79 o
   1   1   2     6904.73     6978.72     33.17 o
   2   1   2    10660.78    10425.96     83.92 o
   3   1   2     4558.46     4666.52     38.15 o
   4   1   2     3068.03     3209.84     25.16 o
   5   1   2      171.10      160.85      9.50 o
   6   1   2      421.81      419.70     13.42 o
   7   1   2      573.52      561.58     17.18 o
   8   1   2       29.24       47.84     11.77 o
   9   1   2      235.36      236.85     16.92 o
  10   1   2      152.11      144.60     13.17 o
  11   1   2       37.92       34.70     14.54 o
  12   1   2        0.31        9.54     15.83 o
 -12   2   2       49.03       37.70     16.37 o
 -11   2   2       40.37       52.25     14.62 o
 -10   2   2        2.72        7.64     13.58 o
  -9   2   2       54.49       55.84     11.56 o
  -8   2   2      719.53      731.46     23.25 o
  -7   2   2       45.00       58.59      8.88 o
  -6   2   2      138.11      141.91      8.96 o
  -5   2   2     1513.99     1416.80     23.16 o
  -4   2   2       72.34       85.32     10.28 o
  -3   2   2       28.87       24.48      4.82 o
  -2   2   2     1459.86     1332.25     31.92 o
  -1   2   2      411.10      377.51     11.69 o
   0   2   2      456.47      458.13      9.23 o
   1   2   2       95.49       85.59      5.90 o
   2   2   2     3717.78     3662.46     43.16 o
   3   2   2        0.14        1.37      7.93 o
   4   2   2     2135.34     2271.25     26.67 o
   5   2   2     1335.25     1353.95     45.24 o
   6   2   2       88.70       73.99      9.12 o
   7   2   2      406.93      407.19     23.07 o
   8   2   2      507.96      505.57     20.61 o
   9   2   2       31.24       30.72     14.51 o
  10   2   2        2.09       23.75     15.65 o
  11   2   2       34.42       38.08     17.28 o
  12   2   2        1.18        0.00     18.69 o
 -11   3   2        7.41       16.54     15.32 o
 -10   3   2       12.68        7.18     14.39 o
  -9   3   2        0.31        0.00     12.88 o
  -8   3   2       13.99       16.32     12.45 o
  -7   3   2       41.70       23.96     11.62 o
  -6   3   2       55.31       55.04     10.77 o
  -5   3   2      231.75      249.21     19.25 o
  -4   3   2       92.18       72.21     13.14 o
  -3   3   2      104.36       88.68     12.35 o
  -2   3   2        0.84        0.00      7.16 o
  -1   3   2      420.78      439.38     30.98 o
   0   3   2      584.31      587.81     20.68 o
   1   3   2      153.08      136.87     10.09 o
   2   3   2      733.28      721.87     16.54 o
   3   3   2      141.25      136.31      9.94 o
   4   3   2       26.61       40.06      9.70 o
   5   3   2      785.91      826.98     37.26 o
   6   3   2      335.29      343.76     19.86 o
   7   3   2       26.88       39.04     15.43 o
   8   3   2       25.44       30.76     15.85 o
   9   3   2       82.42       77.22     15.46 o
  10   3   2       36.93       37.47     16.75 o
  11   3   2       21.76       14.46     17.41 o
 -10   4   2       73.46      117.97     17.76 o
  -9   4   2        2.20       15.36     15.39 o
  -8   4   2        0.90        0.00     15.35 o
  -7   4   2       60.94       70.44     15.57 o
  -6   4   2      130.39      111.79     16.86 o
  -5   4   2        0.34        1.72     13.88 o
  -4   4   2      278.53      281.96     19.25 o
  -3   4   2      275.81      292.47     19.31 o
  -2   4   2       11.75       12.48      8.05 o
  -1   4   2      117.41      126.14     15.29 o
   0   4   2      303.85      310.21     31.02 o
   1   4   2       43.49       34.25      7.01 o
   2   4   2       68.30      107.09     11.68 o
   3   4   2      233.49      238.84     14.75 o
   4   4   2       15.53        1.55     13.13 o
   5   4   2      282.01      286.66     17.63 o
   6   4   2      108.26      108.97     14.87 o
   7   4   2      114.01      122.45     17.21 o
   8   4   2       17.01        5.93     15.83 o
   9   4   2        8.36        6.17     16.67 o
  -7   5   2       33.16       58.35     19.30 o
  -6   5   2        2.53       24.31     20.26 o
  -5   5   2      175.66      158.49     22.20 o
  -4   5   2      153.21      146.55     28.14 o
  -3   5   2       61.33       35.27     22.89 o
  -2   5   2      164.13      151.74     25.56 o
  -1   5   2        4.83        0.00     16.87 o
   0   5   2        9.02       33.21     15.74 o
   1   5   2       44.61       46.91     18.24 o
   2   5   2        1.97       21.08     19.61 o
   3   5   2       11.59       64.62     21.47 o
   4   5   2       24.01       30.89     19.85 o
   5   5   2       42.03       27.26     19.39 o
   6   5   2       14.38        9.36     19.85 o
   7   5   2        0.54        0.00     19.14 o
  -2   6   2        0.21       16.74     34.44 o
  -1   6   2        8.47        0.00     33.04 o
   0   6   2        2.99        0.00     27.34 o
   1   6   2       11.23       11.06     26.33 o
   2   6   2        2.93       17.23     40.49 o
 -13   1   3       12.84       35.34     17.64 o
 -12   1   3       13.92       17.82     13.46 o
 -11   1   3        1.31        3.67     12.09 o
 -10   1   3       48.42       41.07     12.61 o
  -9   1   3        0.34       11.14      9.71 o
  -8   1   3      421.80      412.37     13.09 o
  -7   1   3      155.36      152.64      8.41 o
  -6   1   3      183.78      180.14      7.71 o
  -5   1   3      691.79      747.39     12.20 o
  -4   1   3      893.52      973.20     14.43 o
  -3   1   3     5452.63     5456.04     28.09 o
  -2   1   3     5447.85     5475.66     31.43 o
  -1   1   3     7058.01     6813.14     51.88 o
   0   1   3     3498.24     3380.62     19.27 o
   1   1   3      995.48     1012.16      9.76 o
   2   1   3      398.50      369.94      6.30 o
   3   1   3     1614.35     1560.31     22.25 o
   4   1   3      363.18      363.33     11.58 o
   5   1   3      298.87      316.90     17.37 o
   6   1   3        0.03        1.84      8.35 o
   7   1   3      102.56      122.65     11.36 o
   8   1   3     1611.04     1663.05     63.54 o
   9   1   3       84.21       67.39     13.14 o
  10   1   3        6.21        7.08     11.91 o
  11   1   3       29.15       21.50     13.70 o
  12   1   3       11.94       10.34     18.09 o
 -12   2   3        2.26        0.00     16.20 o
 -11   2   3        8.01        9.42     14.15 o
 -10   2   3       54.26       41.55     13.21 o
  -9   2   3        1.23        0.00     10.22 o
  -8   2   3        0.54       13.50      7.10 o
  -7   2   3       64.26       64.54      8.98 o
  -6   2   3      142.98      132.67      6.95 o
  -5   2   3     1040.28     1086.77     26.40 o
  -4   2   3       44.68       43.67      6.64 o
  -3   2   3      850.10      816.31     38.11 o
  -2   2   3      247.51      239.28     11.16 o
  -1   2   3        1.72        4.92      5.88 o
   0   2   3      558.47      535.28      9.84 o
   1   2   3      359.98      350.44      7.62 o
   2   2   3      174.08      180.24      9.00 o
   3   2   3      126.27      143.39     10.22 o
   4   2   3      177.66      196.77     15.46 o
   5   2   3      341.23      311.21     26.72 o
   6   2   3      133.63      124.58     10.01 o
   7   2   3       77.80       75.08     14.96 o
   8   2   3        0.01       15.53     11.67 o
   9   2   3       13.98       16.46     15.05 o
  10   2   3       25.88       38.24     15.97 o
  11   2   3       16.08       31.84     17.56 o
  12   2   3        4.36        0.00     19.34 o
 -11   3   3      124.27      112.73     16.17 o
 -10   3   3        2.81       14.51     14.27 o
  -9   3   3        0.74        5.67     12.56 o
  -8   3   3      301.56      302.92     18.21 o
  -7   3   3      102.82       79.36     12.77 o
  -6   3   3        2.93        1.11      9.93 o
  -5   3   3      200.67      208.30     13.92 o
  -4   3   3       32.24       17.20      6.51 o
  -3   3   3       22.70       12.67      3.65 o
  -2   3   3      924.92      995.88     27.85 o
  -1   3   3     1113.81     1097.70     21.85 o
   0   3   3      517.54      546.96     22.48 o
   1   3   3      178.19      187.27      8.72 o
   2   3   3      587.60      574.45     15.83 o
   3   3   3      148.82      158.88     11.28 o
   4   3   3      320.45      296.73     19.40 o
   5   3   3       22.28       46.15     14.03 o
   6   3   3      183.18      174.71     17.92 o
   7   3   3      135.90      154.21     17.08 o
   8   3   3      245.87      256.87     20.62 o
   9   3   3       15.33       35.90     17.53 o
  10   3   3       91.52      102.28     18.87 o
  11   3   3        0.87        4.83     17.80 o
 -10   4   3       33.16       52.50     17.28 o
  -9   4   3        0.25        3.05     15.32 o
  -8   4   3       10.72        7.79     14.77 o
  -7   4   3        1.24        0.00     14.94 o
  -6   4   3       72.48       59.25     15.83 o
  -5   4   3       14.99       15.08     14.40 o
  -4   4   3       63.98       77.02     17.41 o
  -3   4   3      114.61      116.54     17.44 o
  -2   4   3        2.39        0.00      9.27 o
  -1   4   3      157.86      158.63     12.12 o
   0   4   3      499.27      522.00     24.47 o
   1   4   3       23.53       12.03      7.08 o
   2   4   3      436.75      397.39     19.19 o
   3   4   3       46.47       65.93     12.62 o
   4   4   3       24.55       26.58     13.54 o
   5   4   3      320.49      368.69     22.75 o
   6   4   3      150.88      177.77     15.93 o
   7   4   3        6.51       19.26     15.94 o
   8   4   3       32.03       18.06     15.98 o
   9   4   3       11.51        4.34     17.58 o
  -7   5   3       89.15      122.54     19.58 o
  -6   5   3       48.68       43.35     22.10 o
  -5   5   3        6.30       17.15     21.19 o
  -4   5   3       38.36       56.08     25.63 o
  -3   5   3       10.83       15.29     22.37 o
  -2   5   3       28.59       32.45     21.84 o
  -1   5   3       35.67       29.06     15.03 o
   0   5   3       42.77       37.07     16.34 o
   1   5   3        5.25       15.96     18.61 o
   2   5   3        0.70        6.40     19.79 o
   3   5   3       12.58       28.14     20.42 o
   4   5   3       18.35       20.04     19.06 o
   5   5   3        1.84       14.18     19.62 o
   6   5   3        0.46        0.00     19.33 o
   7   5   3        8.32        0.00     19.69 o
  -2   6   3       23.55       16.15     34.21 o
  -1   6   3        0.44        0.00     33.84 o
   0   6   3        4.59       27.78     28.17 o
   1   6   3       38.72       18.20     30.65 o
   2   6   3        4.29        0.00     41.56 o
 -13   0   4       93.06       55.50     23.46 o
 -12   0   4        1.87        0.00     23.68 o
 -11   0   4        4.40        0.00     15.14 o
 -10   0   4      291.14      279.15     17.99 o
  -9   0   4      788.30      779.20     25.89 o
  -8   0   4      177.77      173.99     12.90 o
  -7   0   4     1363.17     1548.07     23.28 o
  -6   0   4     4153.50     4101.37     50.60 o
  -5   0   4       32.83       15.80      8.29 o
  -4   0   4     1528.09     1503.70     35.71 o
  -3   0   4    12946.82    12853.56     40.98 o
  -2   0   4      172.71      162.44      8.00 o
  -1   0   4     1838.13     1942.29     17.06 o
   0   0   4     6928.66     6908.94     29.98 o
   1   0   4     2579.64     2561.32     13.51 o
   2   0   4      329.78      354.83      9.58 o
   3   0   4     3149.39     3153.89     26.56 o
   4   0   4     4484.86     4765.85     41.39 o
   5   0   4     1835.62     1797.77     31.89 o
   6   0   4      177.12      199.22     15.57 o
   7   0   4       56.45       45.99     14.23 o
   8   0   4        7.21        0.00     13.16 o
   9   0   4        0.89        1.52     14.82 o
  10   0   4       60.90       66.98     16.95 o
  11   0   4       20.77       23.31     21.43 o
  12   0   4        0.66        0.64     20.19 o
 -13   1   4        0.01       12.31     15.99 o
 -12   1   4       45.39       44.06     13.76 o
 -11   1   4      109.36       78.14     12.53 o
 -10   1   4       20.96       28.27     12.58 o
  -9   1   4      773.57      768.87     16.12 o
  -8   1   4      865.04      882.56     16.90 o
  -7   1   4       94.15       79.79      6.74 o
  -6   1   4      436.38      421.83     17.58 o
  -5   1   4     1263.59     1266.73     29.33 o
  -4   1   4      369.83      429.78     10.34 o
  -3   1   4     1334.74     1310.32     18.85 o
  -2   1   4     6389.05     6335.05     56.27 o
  -1   1   4      218.84      218.21      5.04 o
   0   1   4      456.38      447.51      7.47 o
   1   1   4    18711.94    18146.69    104.07 o
   2   1   4       84.13       72.63      4.23 o
   3   1   4        3.25        3.27      4.38 o
   4   1   4     1339.58     1390.56     16.64 o
   5   1   4     1445.87     1506.99     19.03 o
   6   1   4       50.41       61.25      8.67 o
   7   1   4      297.61      309.33     13.92 o
   8   1   4      941.20      999.53     45.44 o
   9   1   4      373.24      451.32     18.29 o
  10   1   4       14.00       29.54     12.14 o
  11   1   4      104.17       85.06     14.15 o
  12   1   4        3.57        2.27     18.26 o
 -12   2   4       13.11       16.00     18.10 o
 -11   2   4        1.34        0.00     14.21 o
 -10   2   4       21.92       11.61     11.37 o
  -9   2   4       41.58       24.34     10.64 o
  -8   2   4      410.59      435.22     14.57 o
  -7   2   4        0.18        5.79      7.11 o
  -6   2   4       27.93       19.35      4.22 o
  -5   2   4     2740.88     2906.23     43.62 o
  -4   2   4      573.40      555.32     14.65 o
  -3   2   4      162.87      154.58      9.08 o
  -2   2   4     2356.27     2363.05     37.60 o
  -1   2   4      141.80      138.01      8.45 o
   0   2   4       22.48       34.86      5.10 o
   1   2   4     2602.81     2676.31     23.76 o
   2   2   4     3524.59     3528.64     39.04 o
   3   2   4      602.73      555.92     15.04 o
   4   2   4      639.00      642.35     21.41 o
   5   2   4      294.27      241.50     16.27 o
   6   2   4       60.23       58.27      8.46 o
   7   2   4      685.44      740.17     34.59 o
   8   2   4      192.89      187.83     20.46 o
   9   2   4      155.51      145.00     17.45 o
  10   2   4       50.45       48.84     16.95 o
  11   2   4       54.32       41.96     17.51 o
  12   2   4        0.36        0.00     19.36 o
 -11   3   4        8.72       19.33     20.02 o
 -10   3   4      100.64      107.96     14.88 o
  -9   3   4       13.26        8.24     12.25 o
  -8   3   4      157.01      192.21     15.25 o
  -7   3   4      282.75      245.23     14.74 o
  -6   3   4      235.92      226.29     12.87 o
  -5   3   4      155.40      127.11     15.25 o
  -4   3   4      349.02      417.52     19.40 o
  -3   3   4       18.78       12.75     12.19 o
  -2   3   4       89.71       82.82     12.51 o
  -1   3   4      372.36      418.95     15.62 o
   0   3   4      568.20      595.16     13.59 o
   1   3   4       27.30       18.98      6.05 o
   2   3   4      755.00      735.90     17.45 o
   3   3   4       33.09       23.53      9.86 o
   4   3   4      109.06      101.68     11.34 o
   5   3   4      545.84      525.93     19.17 o
   6   3   4       36.20       32.29     13.24 o
   7   3   4       90.55       81.06     16.20 o
   8   3   4       89.21      103.25     17.15 o
   9   3   4      213.26      193.00     19.25 o
  10   3   4       13.63       38.04     17.64 o
  11   3   4        2.33        8.26     18.64 o
 -10   4   4       64.50       78.14     21.98 o
  -9   4   4        3.75       14.42     15.32 o
  -8   4   4       44.76       28.44     14.59 o
  -7   4   4       42.39       40.27     14.93 o
  -6   4   4      210.08      207.38     17.67 o
  -5   4   4      110.13      102.20     16.19 o
  -4   4   4       75.03      135.03     27.68 o
  -3   4   4      340.23      388.54     26.40 o
  -2   4   4       15.61       17.83      9.72 o
  -1   4   4       40.73       35.78      9.23 o
   0   4   4      109.59      110.37      9.71 o
   1   4   4        0.04        0.00      7.57 o
   2   4   4       37.57       47.75     10.70 o
   3   4   4       43.26       39.60     11.61 o
   4   4   4      260.48      266.23     21.49 o
   5   4   4      179.29      174.08     16.25 o
   6   4   4        8.87       43.22     14.13 o
   7   4   4      115.02      112.03     15.52 o
   8   4   4       35.15       52.11     16.68 o
   9   4   4        0.12        4.52     16.90 o
  -7   5   4        0.93        8.83     21.82 o
  -6   5   4       17.47       16.55     21.72 o
  -5   5   4        2.30        0.00     20.79 o
  -4   5   4       37.87       71.67     26.45 o
  -3   5   4       25.63       16.24     22.93 o
  -2   5   4       10.26        9.41     19.91 o
  -1   5   4        0.53        0.00     18.18 o
   0   5   4       16.47       24.98     16.10 o
   1   5   4      101.08      102.88     15.34 o
   2   5   4        3.74       23.12     17.81 o
   3   5   4        0.82        0.00     18.70 o
   4   5   4        0.25        0.00     19.05 o
   5   5   4        2.16       11.77     19.45 o
   6   5   4        6.39        0.75     19.85 o
   7   5   4       60.68       33.08     21.30 o
  -2   6   4       17.18       19.68     34.00 o
  -1   6   4        3.08       13.66     33.31 o
   0   6   4        0.65       22.09     27.47 o
   1   6   4        3.58       33.19     31.42 o
 -13   1   5        1.32        0.00     16.96 o
 -12   1   5        0.20       21.02     13.33 o
 -11   1   5       14.93       15.29     12.24 o
 -10   1   5     1076.41     1065.34     33.97 o
  -9   1   5       42.56       47.23      9.00 o
  -8   1   5       88.89       84.86      8.01 o
  -7   1   5        2.43        1.41      5.86 o
  -6   1   5      124.27      128.30      9.17 o
  -5   1   5       19.94       68.66      8.85 o
  -4   1   5       20.81       24.09      6.95 o
  -3   1   5     1844.92     1897.80     15.07 o
  -2   1   5     2916.92     2883.07     38.80 o
  -1   1   5     4182.47     4091.25     19.62 o
   0   1   5    27838.18    27436.12    161.48 o
   1   1   5      315.22      328.15      7.55 o
   2   1   5     1056.46     1018.07     13.34 o
   3   1   5       65.82       79.10      5.35 o
   4   1   5        5.98       16.31      6.30 o
   5   1   5      627.43      571.36     14.02 o
   6   1   5       46.91       47.29      8.45 o
   7   1   5        0.34       10.25      9.41 o
   8   1   5     1317.68     1292.58     74.12 o
   9   1   5      188.55      190.03     15.78 o
  10   1   5      221.57      237.26     17.27 o
  11   1   5       55.44       31.89     13.84 o
  12   1   5        0.96        4.28     18.60 o
 -12   2   5        0.08        0.00     17.75 o
 -11   2   5       15.73        6.76     13.95 o
 -10   2   5       10.04        0.00     11.18 o
  -9   2   5       21.91       11.22     10.65 o
  -8   2   5        7.36       10.95      9.61 o
  -7   2   5        6.45       15.18      7.85 o
  -6   2   5       10.16        9.11      8.92 o
  -5   2   5     1383.23     1480.27     38.57 o
  -4   2   5        7.57       16.03      5.53 o
  -3   2   5       65.02       62.51      8.41 o
  -2   2   5       27.58       34.00      5.09 o
  -1   2   5      730.37      741.68     21.21 o
   0   2   5      771.71      766.98     13.95 o
   1   2   5      541.15      546.86     13.37 o
   2   2   5      120.29      110.40      6.61 o
   3   2   5      274.12      295.30     11.29 o
   4   2   5      362.24      357.88     14.01 o
   5   2   5      166.76      136.78     15.50 o
   6   2   5        3.54       12.98      8.15 o
   7   2   5       36.17       27.85     10.53 o
   8   2   5      484.00      446.38     42.05 o
   9   2   5       10.67       16.38     15.43 o
  10   2   5       70.63       45.46     17.39 o
  11   2   5       16.68       37.40     17.46 o
 -11   3   5       48.17       41.89     20.84 o
 -10   3   5        1.19       28.25     13.70 o
  -9   3   5       23.23       10.33     12.21 o
  -8   3   5      132.42      154.24     14.18 o
  -7   3   5        2.51        0.00     11.99 o
  -6   3   5        1.61        4.99     10.11 o
  -5   3   5       49.36       22.41      8.74 o
  -4   3   5       14.13        1.99      6.19 o
  -3   3   5      116.33      120.83     14.91 o
  -2   3   5        4.47        4.86      8.03 o
  -1   3   5       21.50       23.81      7.94 o
   0   3   5      461.83      484.84     17.54 o
   1   3   5      178.15      188.34      8.92 o
   2   3   5       63.34       76.94      9.65 o
   3   3   5       87.74       97.52     11.54 o
   4   3   5       24.85       19.98     10.79 o
   5   3   5       12.47       27.32     11.80 o
   6   3   5        0.05        0.30     13.45 o
   7   3   5       27.68       15.09     15.70 o
   8   3   5        4.39        0.58     16.26 o
   9   3   5       16.25       23.34     18.00 o
  10   3   5       41.80       84.51     18.49 o
 -10   4   5       20.02       36.85     22.08 o
  -9   4   5        3.58       28.21     19.85 o
  -8   4   5        6.70        0.00     14.72 o
  -7   4   5       35.65       44.20     14.22 o
  -6   4   5       11.63       23.54     14.96 o
  -5   4   5       83.94       99.33     17.26 o
  -4   4   5      999.90     1055.43     34.38 o
  -3   4   5       12.53       28.73     15.57 o
  -2   4   5       63.21       58.94     10.46 o
  -1   4   5       64.54       65.18      9.17 o
   0   4   5       91.81       92.46      9.25 o
   1   4   5       24.71       22.05      7.76 o
   2   4   5      249.98      219.08     12.91 o
   3   4   5      108.86      106.95     12.11 o
   4   4   5       74.22       84.80     15.49 o
   5   4   5       89.37       99.71     14.64 o
   6   4   5      276.05      281.54     23.78 o
   7   4   5        4.46        1.04     14.58 o
   8   4   5       37.84       37.44     16.27 o
   9   4   5        9.43       14.07     16.90 o
  -7   5   5       14.89        0.00     22.27 o
  -6   5   5       22.68       19.50     21.66 o
  -5   5   5       14.61        0.00     20.73 o
  -4   5   5      113.74       99.58     25.22 o
  -3   5   5      103.10      116.33     25.56 o
  -2   5   5        8.19        0.00     18.03 o
  -1   5   5        0.10        1.32     21.29 o
   0   5   5       32.60       35.41     15.06 o
   1   5   5        4.92       32.25     15.64 o
   2   5   5      155.14      129.34     20.64 o
   3   5   5       12.09       11.50     18.51 o
   4   5   5       38.00       13.97     19.54 o
   5   5   5       43.17       45.60     19.44 o
   6   5   5        1.42        0.00     19.84 o
  -2   6   5        2.47        1.38     28.53 o
  -1   6   5        6.49       25.90     34.21 o
   0   6   5        2.07       27.23     33.78 o
   1   6   5       11.05        0.00     30.35 o
 -13   0   6      141.79      119.27     22.49 o
 -12   0   6        0.08        0.00     18.24 o
 -11   0   6       70.24       43.85     17.91 o
 -10   0   6       45.25       37.93     14.10 o
  -9   0   6      304.53      298.39     16.50 o
  -8   0   6      135.57      134.91     20.49 o
  -7   0   6       12.71       16.62     10.69 o
  -6   0   6      153.60      180.10     11.95 o
  -5   0   6    10670.52    10241.13    393.71 o
  -4   0   6      101.06      117.98      6.99 o
  -3   0   6      511.34      435.21     12.28 o
  -2   0   6      563.61      620.82     12.49 o
  -1   0   6     3016.97     2962.58     90.53 o
   0   0   6     3217.98     3376.52     19.72 o
   1   0   6      560.73      480.31      9.36 o
   2   0   6     2121.73     2092.23     41.60 o
   3   0   6     1632.17     1825.16     29.64 o
   4   0   6     2251.17     2457.32     44.06 o
   5   0   6     4305.06     4484.26     66.96 o
   6   0   6       61.42       66.18     13.71 o
   7   0   6      170.60      181.30     17.76 o
   8   0   6      107.59       85.01     17.73 o
   9   0   6       72.07       43.83     17.27 o
  10   0   6        7.83        7.74     17.00 o
  11   0   6      379.99      369.55     24.99 o
  12   0   6      205.86      176.07     23.01 o
 -13   1   6       16.92       30.01     16.97 o
 -12   1   6       10.66       16.50     13.23 o
 -11   1   6      207.38      169.61     14.03 o
 -10   1   6       25.95       34.87     12.81 o
  -9   1   6       78.23       72.16     10.88 o
  -8   1   6      421.74      449.56     15.62 o
  -7   1   6      128.83      109.04     10.37 o
  -6   1   6      321.06      303.95     11.44 o
  -5   1   6     2357.66     2663.00     24.64 o
  -4   1   6     6306.44     6549.94     35.77 o
  -3   1   6     2181.44     2274.62     16.15 o
  -2   1   6     5055.62     5132.27     45.91 o
  -1   1   6    20749.07    20798.63     81.90 o
   0   1   6      603.79      580.62     11.86 o
   1   1   6       11.02       16.94      3.52 o
   2   1   6      411.60      393.17      8.93 o
   3   1   6       68.07       55.58      4.92 o
   4   1   6      617.55      570.11     13.81 o
   5   1   6      160.25      180.63      9.49 o
   6   1   6        0.18        8.24      8.41 o
   7   1   6        7.70       25.12      9.54 o
   8   1   6      249.99      278.33     17.72 o
   9   1   6       88.56       90.56     14.01 o
  10   1   6       45.71       47.03     14.53 o
  11   1   6        2.20        0.00     14.21 o
  12   1   6        2.02        0.00     19.53 o
 -12   2   6        5.20        7.61     18.06 o
 -11   2   6      160.00      177.41     20.10 o
 -10   2   6       10.08        0.00     11.88 o
  -9   2   6      142.58      129.74     12.48 o
  -8   2   6       27.83       25.64     14.08 o
  -7   2   6       74.44       67.29      6.28 o
  -6   2   6      669.02      662.96     15.40 o
  -5   2   6      170.67      167.08     13.97 o
  -4   2   6       59.67       33.92      8.17 o
  -3   2   6      421.38      391.21     11.93 o
  -2   2   6       35.78       32.00      4.54 o
  -1   2   6        6.02        4.48      4.89 o
   0   2   6      858.85      946.74     14.57 o
   1   2   6     1732.16     1837.91     21.22 o
   2   2   6        1.38        0.00      4.63 o
   3   2   6     3173.09     3145.31     29.31 o
   4   2   6      554.37      586.32     16.39 o
   5   2   6      150.67      149.21     14.57 o
   6   2   6      843.78      868.35     20.70 o
   7   2   6      218.60      190.42     20.97 o
   8   2   6        0.07       17.98     12.56 o
   9   2   6       15.78       24.09     15.87 o
  10   2   6       68.23       77.82     17.51 o
  11   2   6        0.01        0.00     17.71 o
 -11   3   6       64.65       58.67     21.54 o
 -10   3   6      134.04      115.50     17.16 o
  -9   3   6        1.47       19.97     12.19 o
  -8   3   6        3.49       12.25     11.26 o
  -7   3   6      299.06      299.35     14.94 o
  -6   3   6        7.12        0.00      9.99 o
  -5   3   6       37.75       32.25     13.38 o
  -4   3   6      316.69      273.05     21.84 o
  -3   3   6        8.46       10.27      8.24 o
  -2   3   6      116.99      105.78     10.54 o
  -1   3   6     1320.19     1377.73     33.28 o
   0   3   6      921.77      956.07     28.42 o
   1   3   6       87.37       85.86      7.60 o
   2   3   6      512.95      510.03     15.28 o
   3   3   6      431.01      438.97     15.67 o
   4   3   6       73.50       93.01     11.80 o
   5   3   6      487.18      488.33     17.70 o
   6   3   6        1.43       16.97     13.49 o
   7   3   6       20.22       17.38     16.56 o
   8   3   6       24.91       26.55     16.82 o
   9   3   6       20.58       35.81     17.86 o
  10   3   6       32.39       68.04     19.53 o
 -10   4   6        1.01       22.11     22.72 o
  -9   4   6        0.01       19.99     19.95 o
  -8   4   6       27.43       10.95     19.89 o
  -7   4   6        4.06       12.37     14.74 o
  -6   4   6       11.06       10.09     14.80 o
  -5   4   6       11.94       47.68     15.47 o
  -4   4   6      392.68      478.26     55.63 o
  -3   4   6       26.20       54.87     17.95 o
  -2   4   6        0.02       10.67      9.95 o
  -1   4   6      186.91      187.70     11.89 o
   0   4   6       53.50       50.95      8.84 o
   1   4   6       24.20       14.59      8.06 o
   2   4   6       45.09       33.33      9.05 o
   3   4   6        7.51       10.62     11.47 o
   4   4   6      175.28      189.65     17.90 o
   5   4   6       27.29       23.76     15.44 o
   6   4   6       20.32       33.45     17.16 o
   7   4   6       24.17       14.42     17.53 o
   8   4   6        0.03        0.00     17.17 o
   9   4   6        1.07        3.37     16.79 o
  -7   5   6       10.49        0.00     23.37 o
  -6   5   6        0.13        0.00     29.16 o
  -5   5   6       40.23       37.08     20.56 o
  -4   5   6       21.17       15.06     23.69 o
  -3   5   6      192.24      161.38     24.05 o
  -2   5   6      113.22      127.29     19.77 o
  -1   5   6       66.82       48.60     24.13 o
   0   5   6       26.37       36.47     15.31 o
   1   5   6      146.43      147.59     17.05 o
   2   5   6        0.91       21.97     17.76 o
   3   5   6        0.26        0.00     18.82 o
   4   5   6        6.81        6.41     19.23 o
   5   5   6        2.86       13.75     19.58 o
   6   5   6        1.44        2.88     20.08 o
  -1   6   6        0.00        0.00     35.02 o
   0   6   6        3.44        0.97     33.17 o
 -13   1   7        1.98        3.02     16.57 o
 -12   1   7       67.91       55.20     15.62 o
 -11   1   7      143.94      140.02     14.15 o
 -10   1   7      219.85      235.65     18.44 o
  -9   1   7      343.05      380.66     14.24 o
  -8   1   7      583.49      634.08     20.80 o
  -7   1   7       32.03       22.92      9.43 o
  -6   1   7      338.61      328.05     12.65 o
  -5   1   7      178.17      183.26      9.40 o
  -4   1   7      186.62      229.75      8.42 o
  -3   1   7        6.01        1.16      4.24 o
  -2   1   7      108.07      115.08      6.38 o
  -1   1   7     4663.38     4548.42     37.46 o
   0   1   7     1063.24     1016.62     11.69 o
   1   1   7      393.96      418.05      6.57 o
   2   1   7     5347.19     5376.72     58.42 o
   3   1   7       64.53       83.88      5.21 o
   4   1   7      208.27      242.47      9.83 o
   5   1   7      699.98      721.70     15.08 o
   6   1   7        0.01        9.06      8.65 o
   7   1   7       81.92       96.39     12.02 o
   8   1   7       17.01       36.38     11.71 o
   9   1   7        2.14        1.17     12.43 o
  10   1   7      183.54      155.55     16.67 o
  11   1   7        0.56        0.00     14.57 o
  12   1   7        1.54        0.31     18.81 o
 -12   2   7       71.15       81.66     18.26 o
 -11   2   7        4.57        5.69     15.97 o
 -10   2   7      123.30      104.39     13.41 o
  -9   2   7      199.33      184.08     13.01 o
  -8   2   7       62.68       65.98      9.22 o
  -7   2   7       36.28       29.04      6.01 o
  -6   2   7      199.29      197.82     10.96 o
  -5   2   7      196.18      239.61     11.20 o
  -4   2   7       65.38       73.45      9.79 o
  -3   2   7       94.56       98.19      7.77 o
  -2   2   7      793.62      791.37     11.99 o
  -1   2   7     1838.14     1902.02     25.16 o
   0   2   7     2766.59     3041.23     36.00 o
   1   2   7       51.57       62.34      8.71 o
   2   2   7       88.03       65.38      6.09 o
   3   2   7      455.63      445.91     18.23 o
   4   2   7       66.59       53.51      7.35 o
   5   2   7      196.32      160.20     11.20 o
   6   2   7       27.86       32.76      8.71 o
   7   2   7      116.28      109.69     18.26 o
   8   2   7        1.05       46.96     16.37 o
   9   2   7      250.96      165.24     29.83 o
  10   2   7       67.40       70.25     18.05 o
  11   2   7       23.66       31.59     18.59 o
 -11   3   7        1.00        9.85     20.80 o
 -10   3   7        7.06       54.20     16.33 o
  -9   3   7        2.27       14.20     11.82 o
  -8   3   7       18.52       36.22     11.31 o
  -7   3   7       67.17       63.38     12.49 o
  -6   3   7        0.98        0.00     11.04 o
  -5   3   7      515.09      501.83     24.74 o
  -4   3   7      175.74      145.61     20.82 o
  -3   3   7      455.04      442.03     17.79 o
  -2   3   7       62.06       60.54      9.13 o
  -1   3   7       17.52       10.73      6.11 o
   0   3   7      275.69      284.64     11.40 o
   1   3   7       14.94       13.42      7.00 o
   2   3   7      255.03      236.78     19.38 o
   3   3   7      792.59      804.99     23.03 o
   4   3   7        0.63       11.46     10.99 o
   5   3   7      379.57      398.78     21.54 o
   6   3   7      341.32      332.50     16.96 o
   7   3   7      224.80      255.63     17.32 o
   8   3   7       10.49        5.23     17.06 o
   9   3   7       56.85       73.50     18.11 o
  10   3   7       47.41       86.54     20.72 o
 -10   4   7        3.90       17.19     23.74 o
  -9   4   7       36.91       46.33     22.20 o
  -8   4   7        0.13        0.00     20.67 o
  -7   4   7      146.67      151.35     16.28 o
  -6   4   7      159.18      146.61     16.50 o
  -5   4   7        1.06        0.67     14.57 o
  -4   4   7      335.66      379.88     24.78 o
  -3   4   7      474.86      505.01     30.41 o
  -2   4   7        1.28       13.89      9.42 o
  -1   4   7      295.77      327.61     14.76 o
   0   4   7        9.39        3.32      8.67 o
   1   4   7        1.31        0.00      8.41 o
   2   4   7       25.05       33.68     11.17 o
   3   4   7       48.49       58.77     14.33 o
   4   4   7       94.77       84.15     15.17 o
   5   4   7       43.59       40.55     15.25 o
   6   4   7       15.15       16.33     16.21 o
   7   4   7        6.72        6.32     17.12 o
   8   4   7        1.66        0.00     17.44 o
   9   4   7        3.78        0.00     17.89 o
  -7   5   7        0.08        0.00     23.59 o
  -6   5   7        0.03        0.00     24.48 o
  -5   5   7       29.00       48.86     21.16 o
  -4   5   7        3.22        0.00     23.49 o
  -3   5   7       18.93       24.32     18.92 o
  -2   5   7      107.81       91.79     20.23 o
  -1   5   7       48.02       52.40     19.55 o
   0   5   7        4.98       17.05     15.37 o
   1   5   7        4.20       34.49     15.61 o
   2   5   7       70.26       30.15     18.43 o
   3   5   7        0.76        0.00     19.01 o
   4   5   7        1.26        0.51     19.37 o
   5   5   7      116.37      101.45     20.89 o
   6   5   7       33.02       20.55     20.53 o
 -13   0   8        1.26       28.80     18.88 o
 -12   0   8       14.55        1.33     18.44 o
 -11   0   8        0.08        6.87     16.04 o
 -10   0   8        5.49       23.00     15.03 o
  -9   0   8      285.50      279.77     19.27 o
  -8   0   8      293.37      265.33     18.56 o
  -7   0   8        1.38       16.28     12.38 o
  -6   0   8     1548.97     1610.85     40.17 o
  -5   0   8     1457.58     1411.52     25.88 o
  -4   0   8     4048.77     4155.33     55.17 o
  -3   0   8     1439.48     1477.49     21.97 o
  -2   0   8     9372.49     9252.04    229.60 o
  -1   0   8     2867.10     2968.23     38.03 o
   0   0   8     2389.51     2381.27     40.85 o
   1   0   8     1531.58     1615.81     24.30 o
   2   0   8     8029.15     7897.11     52.52 o
   3   0   8       13.72       20.58      5.09 o
   4   0   8      357.11      444.95     16.23 o
   5   0   8     1440.87     1382.46     44.83 o
   6   0   8      574.97      577.69     26.95 o
   7   0   8        3.61        0.00     16.07 o
   8   0   8      621.84      618.79     28.17 o
   9   0   8      166.33      147.44     19.71 o
  10   0   8      321.13      295.46     22.95 o
  11   0   8       17.05       20.16     19.70 o
  12   0   8       46.06       23.40     22.48 o
 -13   1   8       31.91       17.46     16.41 o
 -12   1   8       25.71       39.25     15.02 o
 -11   1   8      139.12      145.40     16.86 o
 -10   1   8      141.71      151.90     13.58 o
  -9   1   8        2.91        0.00     11.88 o
  -8   1   8      327.76      365.36     17.52 o
  -7   1   8      121.56      128.05     11.63 o
  -6   1   8      443.71      498.85     16.73 o
  -5   1   8      358.29      339.89      9.86 o
  -4   1   8       58.85       57.20      4.16 o
  -3   1   8       74.54       44.47      7.83 o
  -2   1   8      148.73      150.62      7.13 o
  -1   1   8      173.12      154.47      6.18 o
   0   1   8     1401.00     1379.14     13.77 o
   1   1   8       10.57        9.16      5.86 o
   2   1   8      396.98      400.23     10.82 o
   3   1   8     1347.81     1489.93     23.13 o
   4   1   8      886.85      826.15     25.35 o
   5   1   8        1.95        7.95      7.50 o
   6   1   8      325.75      323.33     20.77 o
   7   1   8       11.20       27.92     10.21 o
   8   1   8      140.94      155.95     13.70 o
   9   1   8        9.95        6.79     12.83 o
  10   1   8        0.01        0.00     14.49 o
  11   1   8        0.78        0.00     14.85 o
 -12   2   8       53.18       64.71     20.03 o
 -11   2   8       60.07       82.68     17.09 o
 -10   2   8      219.38      177.10     16.53 o
  -9   2   8       85.62       92.28     13.85 o
  -8   2   8       60.81       50.45      9.30 o
  -7   2   8      113.49      117.35     12.64 o
  -6   2   8      273.33      274.09     19.00 o
  -5   2   8       44.53       44.75      8.63 o
  -4   2   8      236.00      224.74     21.11 o
  -3   2   8     1726.66     1810.70     28.73 o
  -2   2   8      149.30      150.33     13.36 o
  -1   2   8      710.61      664.77     14.31 o
   0   2   8     5524.33     5836.68     65.20 o
   1   2   8     3846.68     4028.64     29.40 o
   2   2   8      854.17      840.24     23.95 o
   3   2   8     1797.53     1832.56     43.95 o
   4   2   8      301.93      286.83     12.74 o
   5   2   8       39.12       24.13      7.31 o
   6   2   8      563.09      593.99     19.15 o
   7   2   8      179.34      202.94     19.66 o
   8   2   8      857.98      947.03     35.23 o
   9   2   8        1.73       42.10     16.60 o
  10   2   8      120.31      171.79     19.08 o
  11   2   8        3.51       25.01     18.33 o
 -11   3   8       25.28        0.00     22.60 o
 -10   3   8       12.53        0.00     19.85 o
  -9   3   8       86.87       74.39     16.54 o
  -8   3   8       35.76       48.53     12.12 o
  -7   3   8      228.04      225.45     14.70 o
  -6   3   8       22.72       32.78     11.30 o
  -5   3   8        8.92        6.54      9.52 o
  -4   3   8      103.28       98.16      9.32 o
  -3   3   8        0.19        2.11      7.43 o
  -2   3   8       10.41        6.78      3.98 o
  -1   3   8      320.97      324.49     15.50 o
   0   3   8        0.05        1.67      8.49 o
   1   3   8        5.80        0.00      8.51 o
   2   3   8      719.53      626.51     32.35 o
   3   3   8      522.05      579.70     18.36 o
   4   3   8      106.25      134.99     14.24 o
   5   3   8      268.73      271.06     18.91 o
   6   3   8       50.35       53.46     13.37 o
   7   3   8       13.11       17.22     13.90 o
   8   3   8       31.88       41.73     17.57 o
   9   3   8        1.65       10.81     17.95 o
  10   3   8        4.57       11.09     18.54 o
 -10   4   8        0.02        0.00     24.20 o
  -9   4   8        3.33        0.00     22.31 o
  -8   4   8        9.36       16.31     20.97 o
  -7   4   8        0.37        0.00     15.17 o
  -6   4   8        4.96       11.55     15.22 o
  -5   4   8        5.78        4.93     15.10 o
  -4   4   8       70.32       61.05     18.34 o
  -3   4   8        0.87        0.16     17.44 o
  -2   4   8       34.46       37.22      9.94 o
  -1   4   8       96.51      110.62     10.77 o
   0   4   8        1.98        3.90      9.00 o
   1   4   8       18.79        2.70      8.66 o
   2   4   8      222.07      237.82     15.23 o
   3   4   8      161.64      161.84     18.84 o
   4   4   8       14.41       20.07     13.91 o
   5   4   8       52.76       65.83     16.83 o
   6   4   8       23.36       20.20     16.06 o
   7   4   8        3.13        0.00     17.42 o
   8   4   8       70.66       54.79     19.04 o
  -7   5   8        0.17        0.00     23.98 o
  -6   5   8       17.16       19.15     31.22 o
  -5   5   8       43.98       58.02     21.85 o
  -4   5   8        5.22       29.73     21.93 o
  -3   5   8       21.79       18.86     18.48 o
  -2   5   8       45.99       41.09     18.42 o
  -1   5   8        1.74       25.09     17.36 o
   0   5   8       29.86        7.17     17.02 o
   1   5   8       26.68       38.04     15.97 o
   2   5   8        0.52        3.44     16.50 o
   3   5   8        2.16        0.00     19.40 o
   4   5   8       73.08       60.69     19.71 o
   5   5   8       14.60       21.16     19.88 o
   6   5   8       10.02        9.23     20.42 o
 -13   1   9       38.28       54.68     17.11 o
 -12   1   9        0.38        0.00     15.24 o
 -11   1   9        0.69        1.51     14.61 o
 -10   1   9      311.96      269.52     18.33 o
  -9   1   9        1.28       11.96     14.37 o
  -8   1   9      598.07      658.27     23.46 o
  -7   1   9        1.42        4.85      9.56 o
  -6   1   9       15.64       15.60      7.60 o
  -5   1   9      864.69      916.22     13.30 o
  -4   1   9      822.24      831.86     20.38 o
  -3   1   9     1597.92     1642.53     25.93 o
  -2   1   9      159.17      122.96      5.99 o
  -1   1   9       85.33       77.48      5.26 o
   0   1   9       99.49      116.27      7.45 o
   1   1   9      457.90      466.05     10.35 o
   2   1   9     1812.76     1733.13     15.26 o
   3   1   9     1196.84     1239.43     14.71 o
   4   1   9       52.89       52.79      8.49 o
   5   1   9      295.35      257.13     17.00 o
   6   1   9        4.08       20.19      8.73 o
   7   1   9      203.87      203.65     17.25 o
   8   1   9        3.26       17.05     11.91 o
   9   1   9      129.89       92.06     13.61 o
  10   1   9       19.34        2.74     14.94 o
  11   1   9       59.30       78.75     18.93 o
 -12   2   9       63.53       53.26     19.85 o
 -11   2   9        0.01        8.95     15.01 o
 -10   2   9      188.49      232.60     22.25 o
  -9   2   9      208.84      241.77     21.64 o
  -8   2   9       39.56       47.78      9.37 o
  -7   2   9        0.78        2.38      7.62 o
  -6   2   9        2.42        8.72      6.24 o
  -5   2   9       27.37       28.49      5.86 o
  -4   2   9       12.35        8.90      6.03 o
  -3   2   9      413.94      418.15     12.76 o
  -2   2   9     3251.54     3331.84     79.03 o
  -1   2   9      847.03      893.07     16.34 o
   0   2   9     1416.52     1471.22     28.14 o
   1   2   9     1307.30     1386.38     18.60 o
   2   2   9      421.88      406.19     11.78 o
   3   2   9      125.62      107.57      9.53 o
   4   2   9       36.20       31.76      8.71 o
   5   2   9      159.52      157.37     10.65 o
   6   2   9      113.78      105.01     13.45 o
   7   2   9       70.77       73.09     11.00 o
   8   2   9       96.31      107.51     20.75 o
   9   2   9      128.19      133.76     17.85 o
  10   2   9        6.98       29.32     17.90 o
  11   2   9        0.48        4.93     18.89 o
 -11   3   9        3.27        0.00     21.50 o
 -10   3   9        1.00        0.00     19.98 o
  -9   3   9        3.69       14.66     16.54 o
  -8   3   9      140.50      115.29     16.14 o
  -7   3   9      106.63       98.82     12.96 o
  -6   3   9      686.31      669.63     18.49 o
  -5   3   9      235.89      254.17     13.65 o
  -4   3   9        7.62       25.05      9.23 o
  -3   3   9      777.06      814.39     26.02 o
  -2   3   9       13.51        8.70      6.85 o
  -1   3   9      123.71      119.20     12.32 o
   0   3   9      455.27      518.61     15.61 o
   1   3   9       65.51       72.12      9.99 o
   2   3   9      147.56      132.56     11.19 o
   3   3   9      545.64      599.38     25.94 o
   4   3   9     1870.84     1923.86    110.15 o
   5   3   9        4.63        0.00     12.69 o
   6   3   9        1.41        0.00     13.02 o
   7   3   9      254.41      261.53     16.79 o
   8   3   9        1.19        3.44     15.39 o
   9   3   9        4.49       13.43     16.84 o
  10   3   9       62.98       99.63     19.97 o
 -10   4   9       34.21       24.98     24.85 o
  -9   4   9        0.16        0.00     22.50 o
  -8   4   9       30.36       41.82     20.98 o
  -7   4   9       28.13       29.23     21.22 o
  -6   4   9       19.61       17.83     15.25 o
  -5   4   9       30.07       20.91     15.07 o
  -4   4   9        0.12        0.00     17.59 o
  -3   4   9        1.48        0.00     13.00 o
  -2   4   9        1.72        0.00     11.44 o
  -1   4   9        1.43        3.81     10.01 o
   0   4   9       27.86       22.31      9.45 o
   1   4   9       17.72       20.19      9.22 o
   2   4   9       18.46       19.73     11.07 o
   3   4   9       51.03       35.71     12.41 o
   4   4   9        3.28       11.61     14.40 o
   5   4   9       53.56       45.29     17.66 o
   6   4   9        0.98        0.00     16.77 o
   7   4   9       39.63       20.86     17.62 o
   8   4   9        3.00        0.00     18.23 o
  -7   5   9        9.73       16.94     26.42 o
  -6   5   9        0.29        0.00     24.70 o
  -5   5   9      151.78      191.32     27.15 o
  -4   5   9      125.99      147.15     20.94 o
  -3   5   9        6.20        7.99     19.85 o
  -2   5   9       71.11       67.68     22.93 o
  -1   5   9      116.79       90.88     18.38 o
   0   5   9       28.64       20.70     17.83 o
   1   5   9       44.62       41.71     15.91 o
   2   5   9       38.60       56.73     16.76 o
   3   5   9        6.98       15.63     18.94 o
   4   5   9        0.23        9.40     19.52 o
   5   5   9       59.51       75.46     20.19 o
 -13   0  10       13.55       18.40     18.89 o
 -12   0  10       38.37       53.91     18.66 o
 -11   0  10       80.21       89.26     22.59 o
 -10   0  10        1.63       13.13     13.74 o
  -9   0  10        6.83       18.64     14.88 o
  -8   0  10       29.14       33.05     13.19 o
  -7   0  10      554.19      620.32     21.54 o
  -6   0  10      560.57      525.80     18.76 o
  -5   0  10        0.63        5.08      6.37 o
  -4   0  10     1405.92     1418.63     32.74 o
  -3   0  10      177.30      192.10     10.46 o
  -2   0  10     4945.04     4597.91     86.78 o
  -1   0  10     3401.52     3213.58     28.08 o
   0   0  10        3.44        6.50      5.21 o
   1   0  10      717.39      667.87     12.65 o
   2   0  10     1182.12     1167.62     18.73 o
   3   0  10      871.33      913.24     26.80 o
   4   0  10     1545.98     1610.68     29.64 o
   5   0  10     1917.65     1990.34     43.64 o
   6   0  10      292.96      299.79     22.74 o
   7   0  10       17.48        0.00     17.19 o
   8   0  10      878.83      943.24     69.46 o
   9   0  10      106.77       97.45     21.73 o
  10   0  10       44.69       47.69     19.03 o
  11   0  10       23.99        0.00     20.87 o
 -13   1  10        5.20       21.03     16.75 o
 -12   1  10        3.08        5.48     15.14 o
 -11   1  10        4.77       25.98     14.16 o
 -10   1  10      277.78      334.06     20.79 o
  -9   1  10      401.32      473.76     21.19 o
  -8   1  10       88.63      102.63     15.53 o
  -7   1  10       83.42      115.92     12.64 o
  -6   1  10       81.05       85.67     11.52 o
  -5   1  10     1109.24     1081.05     20.82 o
  -4   1  10       17.09       27.05      8.89 o
  -3   1  10       56.36       75.81     10.19 o
  -2   1  10      634.80      706.11     10.52 o
  -1   1  10      307.04      326.44     10.77 o
   0   1  10       15.99       16.41      6.53 o
   1   1  10       10.15        8.11      6.85 o
   2   1  10       12.63       16.37      5.16 o
   3   1  10     1504.87     1616.85     21.31 o
   4   1  10      501.35      491.82     15.35 o
   5   1  10        3.11        5.90      4.56 o
   6   1  10       64.51       58.61      9.79 o
   7   1  10       16.26       18.30     10.58 o
   8   1  10      434.36      385.15     27.01 o
   9   1  10        4.50        5.68     13.09 o
  10   1  10       27.26       18.39     14.78 o
  11   1  10        4.24       22.10     18.91 o
 -12   2  10        2.42        8.29     19.11 o
 -11   2  10        0.56        2.04     15.08 o
 -10   2  10      817.54      936.32     46.74 o
  -9   2  10      756.87      761.99     31.51 o
  -8   2  10        4.35        0.07      9.07 o
  -7   2  10      258.26      247.09     16.30 o
  -6   2  10      586.93      563.54     21.27 o
  -5   2  10        8.05        0.00      6.60 o
  -4   2  10       84.02       63.14      7.76 o
  -3   2  10     4042.74     3928.49     81.38 o
  -2   2  10      233.65      223.13     10.42 o
  -1   2  10      739.03      770.67     15.87 o
   0   2  10     3403.84     3311.78     30.72 o
   1   2  10      223.26      232.78     10.34 o
   2   2  10      108.75      119.82      8.63 o
   3   2  10      206.05      184.75     10.42 o
   4   2  10       47.65       54.07      9.30 o
   5   2  10        0.13        0.00     10.24 o
   6   2  10      225.29      214.43     12.92 o
   7   2  10      604.00      611.25     46.51 o
   8   2  10        0.60       23.36     15.66 o
   9   2  10        5.70       36.00     16.84 o
  10   2  10      212.90      236.02     24.95 o
 -11   3  10        9.32        0.00     21.91 o
 -10   3  10        1.80       10.54     20.96 o
  -9   3  10        5.34        2.85     16.48 o
  -8   3  10       20.39       40.01     15.78 o
  -7   3  10      106.71       85.52     12.62 o
  -6   3  10        0.72       12.08     11.31 o
  -5   3  10       15.62       14.92     10.63 o
  -4   3  10     1030.92     1032.38     23.98 o
  -3   3  10        7.97        7.73      8.45 o
  -2   3  10      388.00      348.33     19.00 o
  -1   3  10      203.77      185.99     14.61 o
   0   3  10        3.25        7.33      9.78 o
   1   3  10      228.86      217.18     11.82 o
   2   3  10       32.75       23.92      9.13 o
   3   3  10       21.81       23.45     12.26 o
   4   3  10     1221.13     1141.22     60.76 o
   5   3  10      104.59       93.60     13.78 o
   6   3  10       13.87        0.00     12.96 o
   7   3  10      257.24      229.45     16.34 o
   8   3  10       53.25       40.10     15.96 o
   9   3  10       12.47       15.19     16.26 o
  -9   4  10        2.33        6.77     22.96 o
  -8   4  10       29.38       40.98     21.64 o
  -7   4  10       22.50        0.00     20.18 o
  -6   4  10       65.88       38.99     18.88 o
  -5   4  10       60.52       45.73     17.61 o
  -4   4  10        9.35        0.00     14.94 o
  -3   4  10        6.86        2.92     13.08 o
  -2   4  10      155.03      184.16     14.98 o
  -1   4  10      203.17      190.31     15.33 o
   0   4  10       26.93       28.76     10.24 o
   1   4  10       18.58       29.42     11.51 o
   2   4  10       62.42       73.16     11.88 o
   3   4  10       11.44        1.55     12.58 o
   4   4  10      164.97      152.33     16.66 o
   5   4  10      151.81      190.89     20.08 o
   6   4  10       70.79       78.53     17.67 o
   7   4  10        2.49        0.00     17.69 o
   8   4  10       80.49       73.97     20.03 o
  -7   5  10        0.02       55.84     51.47 o
  -6   5  10       18.86       29.40     25.21 o
  -5   5  10        7.64       23.17     26.55 o
  -4   5  10       29.39       36.47     20.47 o
  -3   5  10       12.36        6.52     19.34 o
  -2   5  10        1.45       15.92     21.32 o
  -1   5  10        8.28       25.89     17.85 o
   0   5  10        0.07        0.00     17.70 o
   1   5  10        0.57       21.32     16.10 o
   2   5  10        0.86       48.02     16.78 o
   3   5  10       12.00        7.25     19.55 o
   4   5  10       54.70       25.53     19.73 o
   5   5  10        0.03       23.56     20.25 o
 -13   1  11       12.95       15.71     16.61 o
 -12   1  11        6.87       17.54     15.54 o
 -11   1  11      119.03      115.00     15.72 o
 -10   1  11        9.41       17.42     14.27 o
  -9   1  11      121.28      105.10     14.03 o
  -8   1  11      159.65      160.69     13.98 o
  -7   1  11      144.34      152.07     13.09 o
  -6   1  11      312.43      258.06     17.71 o
  -5   1  11     1390.55     1417.84     35.81 o
  -4   1  11        0.12        0.64      8.64 o
  -3   1  11      559.98      582.94     16.60 o
  -2   1  11      208.44      220.32     12.34 o
  -1   1  11     1082.31     1051.39     22.98 o
   0   1  11     2033.80     2201.56     20.06 o
   1   1  11      460.81      472.00     12.36 o
   2   1  11      429.08      398.81      9.03 o
   3   1  11     1405.59     1453.51     35.85 o
   4   1  11      567.63      578.45     18.11 o
   5   1  11      440.73      455.16     23.17 o
   6   1  11      160.62      182.14     14.26 o
   7   1  11       19.69       26.61     10.53 o
   8   1  11      168.92      164.21     14.08 o
   9   1  11      100.40       96.96     14.34 o
  10   1  11       10.09        0.00     15.24 o
  11   1  11      116.64      119.51     20.96 o
 -12   2  11        2.93        0.00     18.95 o
 -11   2  11      107.87       95.76     18.06 o
 -10   2  11      240.92      255.67     23.07 o
  -9   2  11        3.14       26.32     15.93 o
  -8   2  11       53.68       46.27     14.73 o
  -7   2  11        9.18       16.08      8.41 o
  -6   2  11        0.04        9.64      6.72 o
  -5   2  11       22.06       19.07      4.36 o
  -4   2  11       54.93       68.65      8.72 o
  -3   2  11       13.86       20.92      8.36 o
  -2   2  11        3.66        4.36      7.86 o
  -1   2  11      417.55      386.95     12.09 o
   0   2  11      662.77      699.98     15.76 o
   1   2  11      117.85      132.58      9.52 o
   2   2  11      333.46      322.79     10.90 o
   3   2  11        1.72        6.68      8.25 o
   4   2  11      154.78      147.06     10.97 o
   5   2  11      213.87      205.14     13.44 o
   6   2  11      105.92       85.75     10.13 o
   7   2  11      125.94      141.88     20.24 o
   8   2  11        3.31       21.99     14.35 o
   9   2  11        0.02        7.79     16.67 o
  10   2  11        0.89       13.01     18.57 o
 -11   3  11        2.41        0.00     22.53 o
 -10   3  11        1.69       22.71     21.07 o
  -9   3  11        8.70       14.62     20.22 o
  -8   3  11        7.97       14.11     15.38 o
  -7   3  11        6.60        9.51     14.38 o
  -6   3  11      713.53      803.24     24.34 o
  -5   3  11      343.75      345.66     17.42 o
  -4   3  11      174.89      177.97     13.00 o
  -3   3  11      194.30      192.58     18.49 o
  -2   3  11      252.68      219.18     15.77 o
  -1   3  11      124.76      106.80     13.40 o
   0   3  11      487.33      506.39     21.50 o
   1   3  11       60.61       51.29      9.52 o
   2   3  11       52.35       40.32      9.58 o
   3   3  11       99.84      101.32     14.88 o
   4   3  11      360.21      402.46     19.30 o
   5   3  11        0.07        0.00     12.58 o
   6   3  11        4.73        0.24     13.24 o
   7   3  11        0.18       21.48     14.28 o
   8   3  11        1.39       12.54     15.90 o
   9   3  11        1.90       18.69     19.01 o
  -9   4  11        2.15        0.00     23.08 o
  -8   4  11        5.13        0.00     22.04 o
  -7   4  11       74.35       58.60     20.67 o
  -6   4  11        0.12        0.00     19.34 o
  -5   4  11        1.92        0.00     16.37 o
  -4   4  11       14.18       19.15     15.07 o
  -3   4  11      362.80      394.93     19.28 o
  -2   4  11      270.10      289.45     16.95 o
  -1   4  11       14.08       16.54     10.94 o
   0   4  11        8.97       14.84     10.56 o
   1   4  11      349.11      303.45     20.09 o
   2   4  11        5.41        7.22     11.27 o
   3   4  11        1.25        0.29     12.77 o
   4   4  11       48.88       39.89     15.30 o
   5   4  11        9.40        0.00     18.27 o
   6   4  11        9.08        0.00     18.25 o
   7   4  11      203.28      170.64     21.26 o
   8   4  11       17.62       31.21     20.22 o
  -6   5  11        4.34       28.40     22.93 o
  -5   5  11        9.62        1.83     21.38 o
  -4   5  11        6.83       22.50     22.57 o
  -3   5  11       19.77        3.61     20.09 o
  -2   5  11        8.68        0.00     22.47 o
  -1   5  11       51.06       47.98     18.06 o
   0   5  11        0.18        0.24     18.28 o
   1   5  11        5.73        4.26     16.77 o
   2   5  11      114.28       79.57     18.39 o
   3   5  11       20.19        5.40     19.24 o
   4   5  11        0.01        6.15     20.28 o
   5   5  11       19.02       21.87     20.08 o
 -13   0  12        0.41        0.00     37.64 o
 -12   0  12        0.01       12.22     27.73 o
 -11   0  12      228.90      239.49     23.76 o
 -10   0  12       66.64       46.82     17.19 o
  -9   0  12       65.04       83.17     14.57 o
  -8   0  12     1726.38     1680.36    105.27 o
  -7   0  12     1432.87     1374.72     33.02 o
  -6   0  12      647.40      710.18     31.03 o
  -5   0  12     3809.29     3895.93     54.20 o
  -4   0  12      478.12      486.27     12.57 o
  -3   0  12     1473.65     1347.46     68.27 o
  -2   0  12     1669.19     1510.16     36.45 o
  -1   0  12      945.83      822.97     14.70 o
   0   0  12     1305.19     1278.46     26.06 o
   1   0  12     1073.49     1077.83     22.04 o
   2   0  12     1440.91     1534.14     29.84 o
   3   0  12      242.34      255.98     13.60 o
   4   0  12      226.23      261.04     15.72 o
   5   0  12      291.15      274.01     11.17 o
   6   0  12      300.62      247.14     20.04 o
   7   0  12        2.60        0.00     17.86 o
   8   0  12        0.07        0.00     20.32 o
   9   0  12      149.06      116.69     23.82 o
  10   0  12      242.00      209.59     22.20 o
  11   0  12        0.01        0.00     28.08 o
 -13   1  12        4.37        7.89     21.99 o
 -12   1  12        0.51       12.06     14.93 o
 -11   1  12        6.86        0.00     15.50 o
 -10   1  12       15.52       15.70     13.33 o
  -9   1  12       64.61       54.07     13.79 o
  -8   1  12       95.08       90.70     13.18 o
  -7   1  12      132.74      125.65     12.44 o
  -6   1  12      187.57      185.07      7.26 o
  -5   1  12       61.20       77.71     11.13 o
  -4   1  12      212.58      202.13     11.84 o
  -3   1  12        4.14       14.02      9.96 o
  -2   1  12       33.27       31.19      5.69 o
  -1   1  12     1267.01     1305.07     22.53 o
   0   1  12      203.61      216.08      8.87 o
   1   1  12      704.52      721.74     17.30 o
   2   1  12      290.08      295.47     11.04 o
   3   1  12       98.00       96.59      7.59 o
   4   1  12      253.79      262.30     11.43 o
   5   1  12       97.42      110.31     10.73 o
   6   1  12       84.61       76.45      9.62 o
   7   1  12       22.49       32.00      9.85 o
   8   1  12      134.28      154.39     13.96 o
   9   1  12       61.42       58.00     14.17 o
  10   1  12       13.11       17.21     15.05 o
  11   1  12      119.08      101.50     23.42 o
 -12   2  12      106.38      104.19     19.61 o
 -11   2  12       26.24       44.51     17.85 o
 -10   2  12       17.31       37.60     17.75 o
  -9   2  12       41.90       74.92     16.49 o
  -8   2  12       20.07       18.35     15.47 o
  -7   2  12      212.00      244.56     17.46 o
  -6   2  12      486.14      456.04     20.95 o
  -5   2  12        4.64        2.00      3.72 o
  -4   2  12      490.66      461.55     19.92 o
  -3   2  12     1774.51     1727.25     25.70 o
  -2   2  12     1404.40     1312.51     18.50 o
  -1   2  12      313.16      290.93     11.87 o
   0   2  12     1445.11     1478.40     25.54 o
   1   2  12      414.14      380.32     18.26 o
   2   2  12      281.53      279.84     10.77 o
   3   2  12      846.16      875.36     26.23 o
   4   2  12      331.07      396.54     19.82 o
   5   2  12      464.19      449.88     21.41 o
   6   2  12       15.53       24.58      9.20 o
   7   2  12      162.88      207.17     14.41 o
   8   2  12       10.52       25.55     15.83 o
   9   2  12        4.04        8.70     17.06 o
  10   2  12       49.82       62.97     21.93 o
 -11   3  12        9.87        2.87     22.80 o
 -10   3  12        1.32        0.00     22.21 o
  -9   3  12       46.82       27.64     20.17 o
  -8   3  12      147.76      163.38     18.19 o
  -7   3  12        0.01        0.00     14.37 o
  -6   3  12        4.78       15.79     13.28 o
  -5   3  12      429.77      395.30     16.22 o
  -4   3  12       68.78       65.61     10.46 o
  -3   3  12        0.25        0.00     10.01 o
  -2   3  12      349.35      336.40     18.46 o
  -1   3  12      166.61      165.08     13.98 o
   0   3  12      126.37      120.42     12.14 o
   1   3  12       89.71       89.05      9.94 o
   2   3  12       28.40       25.90      9.21 o
   3   3  12        2.07       19.17     11.99 o
   4   3  12       93.80       66.67     12.95 o
   5   3  12       23.40       20.03     12.53 o
   6   3  12       42.44       34.74     13.58 o
   7   3  12      170.05      153.97     17.62 o
   8   3  12       15.70       27.60     17.71 o
   9   3  12        5.83       19.25     18.75 o
  -9   4  12        1.56        0.00     24.16 o
  -8   4  12       38.71       50.28     22.66 o
  -7   4  12        0.01        0.00     20.66 o
  -6   4  12       66.33       83.14     19.25 o
  -5   4  12      250.46      237.33     21.58 o
  -4   4  12      160.60      166.11     18.04 o
  -3   4  12      102.60      101.89     15.21 o
  -2   4  12       32.65       36.80     12.58 o
  -1   4  12      277.72      295.81     15.19 o
   0   4  12       89.08       85.50     11.39 o
   1   4  12       12.50       28.79     12.11 o
   2   4  12      129.72      122.27     12.21 o
   3   4  12       43.55       24.00     13.02 o
   4   4  12        0.12        6.65     15.03 o
   5   4  12       73.91       91.23     19.63 o
   6   4  12        0.06        0.00     18.85 o
   7   4  12       19.09       22.64     19.61 o
  -6   5  12        2.70        1.61     23.09 o
  -5   5  12       10.33       13.05     22.44 o
  -4   5  12       34.96       44.55     23.12 o
  -3   5  12        0.30        0.00     19.87 o
  -2   5  12        7.26        3.31     22.88 o
  -1   5  12        0.04       16.64     18.56 o
   0   5  12       26.93        0.00     18.61 o
   1   5  12       21.59       22.32     16.89 o
   2   5  12        0.32       23.29     16.14 o
   3   5  12        3.66        0.00     19.88 o
   4   5  12       10.06       17.19     25.69 o
 -12   1  13        0.25        4.38     14.85 o
 -11   1  13      114.52      133.07     17.53 o
 -10   1  13       52.64       62.73     14.70 o
  -9   1  13      368.29      380.96     18.25 o
  -8   1  13       19.60       19.93     12.36 o
  -7   1  13       14.73        3.33     10.24 o
  -6   1  13      954.84      968.26     18.67 o
  -5   1  13      413.17      385.59     16.08 o
  -4   1  13      134.81      140.64     11.80 o
  -3   1  13      347.21      356.54     15.52 o
  -2   1  13      574.10      568.64     13.19 o
  -1   1  13     2434.23     2613.78     39.50 o
   0   1  13      161.84      163.89      8.52 o
   1   1  13      111.63      130.39      8.63 o
   2   1  13      735.87      723.54     16.48 o
   3   1  13      127.47      122.97      7.91 o
   4   1  13      263.25      271.51     14.98 o
   5   1  13      439.56      451.33     22.93 o
   6   1  13       12.04       23.81      8.92 o
   7   1  13      151.85      150.50     11.67 o
   8   1  13       91.67       77.17     13.35 o
   9   1  13       28.19       18.61     14.07 o
  10   1  13       19.73        5.37     15.39 o
 -12   2  13        6.25        5.77     19.47 o
 -11   2  13       28.80       20.63     17.52 o
 -10   2  13       64.05       70.87     17.48 o
  -9   2  13       69.59       82.04     15.81 o
  -8   2  13        0.00        0.00     15.48 o
  -7   2  13       57.78       60.24     12.83 o
  -6   2  13       71.15       79.85     12.20 o
  -5   2  13      240.34      187.06     16.23 o
  -4   2  13      228.98      197.09     12.81 o
  -3   2  13      309.03      315.10     12.98 o
  -2   2  13      217.06      188.39     10.05 o
  -1   2  13      182.22      175.51      9.61 o
   0   2  13        8.51       12.79      6.81 o
   1   2  13       23.04       23.91      5.39 o
   2   2  13      642.26      598.67     20.55 o
   3   2  13        3.34       14.15     10.78 o
   4   2  13      423.11      397.79     20.67 o
   5   2  13      403.63      405.32     22.38 o
   6   2  13       11.21       24.04     11.47 o
   7   2  13        0.21       23.84     12.58 o
   8   2  13       51.64       45.34     14.25 o
   9   2  13        8.22       22.17     19.27 o
  10   2  13        3.50       36.81     21.85 o
 -11   3  13        2.93        0.00     23.04 o
 -10   3  13      209.06      242.68     25.91 o
  -9   3  13       29.50       31.74     20.78 o
  -8   3  13       18.25       29.85     15.85 o
  -7   3  13       69.83       64.40     15.13 o
  -6   3  13       17.60        9.26     14.13 o
  -5   3  13       23.02       10.45     10.14 o
  -4   3  13      508.84      518.17     20.04 o
  -3   3  13      164.62      150.83     12.37 o
  -2   3  13       77.34       83.51     13.00 o
  -1   3  13       10.68       23.94     11.33 o
   0   3  13       70.64       83.99     11.17 o
   1   3  13        0.01        9.23      9.62 o
   2   3  13       15.42        7.72      9.40 o
   3   3  13       99.46       66.08     12.33 o
   4   3  13      110.65       66.91     12.83 o
   5   3  13      157.25      165.64     15.92 o
   6   3  13       12.14       13.88     15.22 o
   7   3  13        6.84       14.35     16.16 o
   8   3  13      318.09      354.44     40.37 o
   9   3  13       17.65       61.10     21.53 o
  -9   4  13       16.61       24.06     24.14 o
  -8   4  13       31.12       37.44     22.87 o
  -7   4  13        9.74        0.00     19.64 o
  -6   4  13       58.59       96.66     19.72 o
  -5   4  13      115.73      113.38     19.79 o
  -4   4  13       44.52       52.07     15.72 o
  -3   4  13        9.33        2.90     13.91 o
  -2   4  13       14.43       16.54     13.72 o
  -1   4  13       54.85       52.42     12.94 o
   0   4  13        0.85        7.88     12.32 o
   1   4  13      144.66      121.66     13.10 o
   2   4  13       10.32       31.68     11.96 o
   3   4  13        0.25        7.19     13.24 o
   4   4  13      223.67      191.07     15.64 o
   5   4  13      141.01      125.84     18.48 o
   6   4  13       92.90       75.30     20.17 o
   7   4  13       35.06       21.65     20.03 o
  -6   5  13        0.03        0.00     23.90 o
  -5   5  13       13.10       45.94     22.88 o
  -4   5  13       19.84       29.28     23.39 o
  -3   5  13        1.07        3.06     22.52 o
  -2   5  13       16.18       32.88     22.69 o
  -1   5  13       21.40       30.21     19.04 o
   0   5  13       11.78        4.70     19.14 o
   1   5  13        6.67        0.00     17.49 o
   2   5  13       23.58       57.94     19.55 o
   3   5  13        0.00       10.93     20.38 o
   4   5  13       29.76       21.45     20.50 o
 -12   0  14      125.76      172.96     23.64 o
 -11   0  14       16.84       30.65     21.97 o
 -10   0  14      100.68       71.89     12.33 o
  -9   0  14      251.31      210.89     14.24 o
  -8   0  14     1263.57     1310.10     55.16 o
  -7   0  14       23.04       32.42      9.24 o
  -6   0  14      216.20      180.90     18.23 o
  -5   0  14       71.23       71.52      5.19 o
  -4   0  14      538.91      476.28     24.18 o
  -3   0  14     1046.62     1102.58     15.99 o
  -2   0  14       93.59       88.15     10.07 o
  -1   0  14      122.74      168.51     10.03 o
   0   0  14        3.65       21.70      6.67 o
   1   0  14       44.25       39.69      8.81 o
   2   0  14     1022.53      987.55     27.54 o
   3   0  14      311.88      316.96     18.91 o
   4   0  14      240.70      226.61     18.92 o
   5   0  14        0.34        0.00     14.45 o
   6   0  14       59.61       40.84     17.10 o
   7   0  14       64.32       49.89     19.19 o
   8   0  14      112.81      138.03     28.43 o
   9   0  14      125.85       77.72     30.31 o
  10   0  14        0.03        0.00     30.81 o
 -12   1  14        7.75       29.57     23.06 o
 -11   1  14       43.84       62.60     16.29 o
 -10   1  14       64.58       44.67     14.13 o
  -9   1  14       38.55       59.13     13.76 o
  -8   1  14       48.57       44.61     11.97 o
  -7   1  14       30.93       25.42     10.60 o
  -6   1  14      303.07      292.38     14.69 o
  -5   1  14     1190.39     1165.05     36.73 o
  -4   1  14      262.59      265.51     13.75 o
  -3   1  14      281.74      245.71     14.57 o
  -2   1  14      224.24      195.87      9.50 o
  -1   1  14     3860.89     3889.06     39.99 o
   0   1  14     1189.84     1166.32     15.73 o
   1   1  14      260.14      245.97     10.22 o
   2   1  14      558.10      573.48     23.63 o
   3   1  14       65.45       57.76      6.46 o
   4   1  14      183.33      185.27     13.91 o
   5   1  14      626.65      648.45     32.28 o
   6   1  14      283.55      297.31     21.10 o
   7   1  14        0.98       16.29     11.81 o
   8   1  14        1.45        2.87     12.69 o
   9   1  14      119.76       90.65     14.78 o
  10   1  14        0.03        0.00     21.79 o
 -12   2  14       58.21       74.02     19.70 o
 -11   2  14        2.01        0.00     17.99 o
 -10   2  14       13.47        2.91     16.93 o
  -9   2  14       48.71       53.93     16.89 o
  -8   2  14       82.47       51.80     16.67 o
  -7   2  14       19.53       20.12     12.57 o
  -6   2  14      574.68      556.20     18.64 o
  -5   2  14      294.64      288.39     12.34 o
  -4   2  14       58.98       31.91      9.86 o
  -3   2  14      490.64      448.28     26.50 o
  -2   2  14        0.22        0.55      7.21 o
  -1   2  14      211.51      239.66     11.00 o
   0   2  14      708.54      714.64     20.75 o
   1   2  14      148.54      160.91      9.30 o
   2   2  14      243.75      227.86     21.03 o
   3   2  14      432.60      463.94     23.31 o
   4   2  14      675.63      616.20     37.22 o
   5   2  14      110.56      113.01     11.95 o
   6   2  14       12.42       21.35     11.78 o
   7   2  14       68.16      107.06     15.22 o
   8   2  14       35.40       29.13     18.21 o
   9   2  14        5.02       14.39     19.44 o
 -11   3  14        0.24        0.94     23.60 o
 -10   3  14       37.78       38.55     21.74 o
  -9   3  14       25.53       32.48     20.65 o
  -8   3  14        3.68       22.60     19.30 o
  -7   3  14        4.63        0.00     15.38 o
  -6   3  14        0.10        0.00     14.34 o
  -5   3  14       38.53       37.90     14.08 o
  -4   3  14      105.85      101.20     11.15 o
  -3   3  14      125.54      120.73     13.19 o
  -2   3  14     2050.16     2133.94     35.90 o
  -1   3  14      273.20      267.74     18.87 o
   0   3  14      192.83      220.77     13.57 o
   1   3  14      439.78      442.35     16.05 o
   2   3  14       71.57       69.19     10.21 o
   3   3  14       52.11       61.45     12.03 o
   4   3  14        1.72        0.00     12.26 o
   5   3  14       10.52        6.61     14.30 o
   6   3  14       21.38       27.20     15.26 o
   7   3  14       20.66       16.25     16.05 o
   8   3  14       40.64       78.51     19.60 o
  -9   4  14       29.81       28.72     25.20 o
  -8   4  14       45.33       37.79     21.31 o
  -7   4  14        0.91       26.08     20.06 o
  -6   4  14       99.15      115.65     20.96 o
  -5   4  14       80.88       93.55     19.49 o
  -4   4  14        0.49        0.00     17.80 o
  -3   4  14       29.90       35.19     14.38 o
  -2   4  14        2.55        5.72     16.04 o
  -1   4  14        0.87        1.69     12.81 o
   0   4  14        5.53        8.18     12.10 o
   1   4  14       40.05       25.65     12.50 o
   2   4  14      123.82      137.41     16.30 o
   3   4  14        2.75        0.00     13.58 o
   4   4  14       10.66        3.09     15.16 o
   5   4  14       38.85       46.78     17.22 o
   6   4  14        7.95        9.84     19.75 o
  -5   5  14       14.56       32.14     23.47 o
  -4   5  14        9.24       28.18     24.31 o
  -3   5  14        3.71        0.00     30.30 o
  -2   5  14        4.55        0.00     33.39 o
  -1   5  14       30.85       37.77     19.68 o
   0   5  14        0.39        3.58     17.71 o
   1   5  14        0.76        3.39     17.81 o
   2   5  14       85.35      105.64     20.25 o
   3   5  14        3.05       28.95     20.32 o
 -12   1  15        0.15        4.05     23.01 o
 -11   1  15        9.14        1.01     24.27 o
 -10   1  15        0.66       20.74     13.98 o
  -9   1  15      115.39       90.49     12.92 o
  -8   1  15       36.79       42.52     12.05 o
  -7   1  15       78.31       73.75     11.88 o
  -6   1  15       51.97       46.06     11.40 o
  -5   1  15       50.15       54.00     11.71 o
  -4   1  15      249.41      264.48     15.99 o
  -3   1  15      617.94      574.30     16.59 o
  -2   1  15       46.03       37.52      6.39 o
  -1   1  15       93.30      120.12     13.21 o
   0   1  15      112.59       99.04      8.93 o
   1   1  15      105.62       97.67      9.04 o
   2   1  15       39.80       50.40      9.19 o
   3   1  15       84.55       88.15      7.50 o
   4   1  15       45.77       49.91      8.09 o
   5   1  15      130.02      109.38     10.49 o
   6   1  15        2.19       10.93      9.63 o
   7   1  15      201.19      211.24     14.41 o
   8   1  15        0.41        0.00     14.69 o
   9   1  15        4.65        0.00     16.32 o
  10   1  15       69.66       47.07     20.81 o
 -11   2  15       19.90       31.42     18.20 o
 -10   2  15        0.02        0.00     16.87 o
  -9   2  15       44.72       38.82     15.95 o
  -8   2  15       34.93       39.32     15.17 o
  -7   2  15      303.34      281.85     18.86 o
  -6   2  15      114.75      104.14     16.58 o
  -5   2  15       79.84       76.90     10.43 o
  -4   2  15      516.82      516.16     16.64 o
  -3   2  15        0.34        0.51      5.30 o
  -2   2  15      477.72      434.99     14.29 o
  -1   2  15      448.61      398.43     15.24 o
   0   2  15      279.35      274.63     12.65 o
   1   2  15       28.26       30.03      7.91 o
   2   2  15      172.65      159.66     17.25 o
   3   2  15      617.60      643.70     38.73 o
   4   2  15      215.04      200.89     11.54 o
   5   2  15       36.84       37.95     12.66 o
   6   2  15        0.02        9.77     13.56 o
   7   2  15       91.24       86.76     15.43 o
   8   2  15       27.19       45.15     17.75 o
   9   2  15        4.30       13.89     19.40 o
 -10   3  15      129.52      134.44     25.22 o
  -9   3  15      121.45      141.99     20.88 o
  -8   3  15       16.69       15.05     18.16 o
  -7   3  15        0.26        0.00     16.23 o
  -6   3  15        1.06        0.56     14.91 o
  -5   3  15      176.79      197.44     17.04 o
  -4   3  15       54.59       36.82     13.20 o
  -3   3  15      477.25      457.71     16.50 o
  -2   3  15      794.27      783.90     34.04 o
  -1   3  15     1218.61     1201.72     33.14 o
   0   3  15      316.24      358.59     15.68 o
   1   3  15        1.09        7.51     10.68 o
   2   3  15      112.84      123.35     13.01 o
   3   3  15       16.72       20.42     12.10 o
   4   3  15        2.96        0.00     12.67 o
   5   3  15       97.28       91.11     15.12 o
   6   3  15        5.63        6.81     15.71 o
   7   3  15       67.22       73.49     17.43 o
   8   3  15      100.81      143.25     20.68 o
  -8   4  15       60.01       81.26     21.87 o
  -7   4  15       13.50       32.29     20.57 o
  -6   4  15       59.24       69.30     19.59 o
  -5   4  15      113.41      128.28     19.84 o
  -4   4  15        4.66       17.57     18.06 o
  -3   4  15       22.50       34.22     20.28 o
  -2   4  15        4.29       21.09     16.42 o
  -1   4  15       27.55       31.32     13.41 o
   0   4  15      128.28       98.54     13.40 o
   1   4  15      129.13      159.44     14.04 o
   2   4  15        3.66       14.26     14.28 o
   3   4  15       46.84       47.94     14.61 o
   4   4  15      163.03      131.20     16.70 o
   5   4  15        6.98        0.00     17.30 o
   6   4  15        0.11        0.00     18.93 o
  -5   5  15        7.92       15.23     24.09 o
  -4   5  15       17.42       26.97     21.66 o
  -3   5  15        0.07        0.00     31.29 o
  -2   5  15        0.10        0.66     34.60 o
  -1   5  15       13.67       14.54     27.44 o
   0   5  15        0.16        0.00     18.12 o
   1   5  15        0.95        6.86     20.23 o
   2   5  15        0.94       11.80     20.52 o
   3   5  15        6.90       18.99     22.61 o
 -12   0  16       31.14       48.78     26.75 o
 -11   0  16      119.84      125.42     23.98 o
 -10   0  16       10.87        0.00     20.71 o
  -9   0  16       19.95       74.15     24.52 o
  -8   0  16        8.91       20.41      8.65 o
  -7   0  16      668.84      674.22     30.07 o
  -6   0  16      284.26      215.20     28.77 o
  -5   0  16      168.49       98.96     18.50 o
  -4   0  16       29.18       31.61      5.28 o
  -3   0  16     1698.36     1760.84     30.49 o
  -2   0  16      851.84      885.58     17.47 o
  -1   0  16      393.02      461.97     17.72 o
   0   0  16     2035.80     2003.59     35.61 o
   1   0  16        1.32        6.58      7.71 o
   2   0  16       16.05       18.18      9.63 o
   3   0  16     1218.06     1172.64     58.97 o
   4   0  16      263.23      245.01     21.86 o
   5   0  16       19.17       13.36     20.02 o
   6   0  16      153.55      148.99     25.38 o
   7   0  16      249.42      270.62     52.04 o
   8   0  16      103.41       29.57     27.97 o
   9   0  16       10.27        0.00     30.17 o
  10   0  16       32.12       47.99     34.01 o
 -12   1  16        0.40        0.00     22.01 o
 -11   1  16       26.45       18.64     24.57 o
 -10   1  16      339.91      375.36     23.64 o
  -9   1  16        3.06        0.00     12.28 o
  -8   1  16       86.21       87.16     12.58 o
  -7   1  16      263.57      271.22     14.84 o
  -6   1  16      301.42      306.78     15.34 o
  -5   1  16      491.88      484.28     17.44 o
  -4   1  16      424.55      420.47     18.46 o
  -3   1  16       59.72       58.52      8.68 o
  -2   1  16      202.15      202.60      8.21 o
  -1   1  16      136.61      122.66     12.95 o
   0   1  16       50.37       51.21      8.55 o
   1   1  16      119.49      120.30      9.60 o
   2   1  16      727.17      729.16     22.05 o
   3   1  16        3.67       13.56      9.94 o
   4   1  16      221.61      233.53     14.36 o
   5   1  16      347.39      394.56     16.96 o
   6   1  16       85.53       86.61     11.76 o
   7   1  16        5.86       32.71     14.17 o
   8   1  16        4.45        0.00     15.31 o
   9   1  16        9.17        0.00     16.78 o
 -11   2  16        1.17        0.00     17.51 o
 -10   2  16       31.72       21.07     17.36 o
  -9   2  16       61.32       43.32     16.29 o
  -8   2  16        2.42        2.22     15.30 o
  -7   2  16        1.90        3.50     13.05 o
  -6   2  16      734.69      726.24     35.81 o
  -5   2  16      258.64      227.49     12.87 o
  -4   2  16      258.94      254.03     14.42 o
  -3   2  16      108.00       76.76     13.08 o
  -2   2  16        1.98        6.80      7.78 o
  -1   2  16      322.67      355.62     13.07 o
   0   2  16        4.77        4.45      8.71 o
   1   2  16      312.34      310.06     14.65 o
   2   2  16     1532.03     1560.69     34.45 o
   3   2  16      180.29      179.64     15.03 o
   4   2  16       13.28       17.31     11.35 o
   5   2  16      137.59      156.88     14.45 o
   6   2  16       37.68       29.77     13.78 o
   7   2  16        0.14       33.70     24.11 o
   8   2  16       47.53       68.93     19.68 o
   9   2  16       17.36       45.08     21.75 o
 -10   3  16        2.49       28.42     21.17 o
  -9   3  16       26.11       58.47     20.14 o
  -8   3  16       40.52       28.40     21.16 o
  -7   3  16       29.86       12.76     17.03 o
  -6   3  16       37.60       25.15     15.69 o
  -5   3  16       33.93       28.94     14.95 o
  -4   3  16        0.24        0.00     13.46 o
  -3   3  16       64.28       72.94     15.33 o
  -2   3  16      165.42      174.55     14.10 o
  -1   3  16       21.12       42.89     11.89 o
   0   3  16       39.75       29.41     11.04 o
   1   3  16      185.64      179.16     15.05 o
   2   3  16       16.41       33.30     13.00 o
   3   3  16      145.21      141.30     15.34 o
   4   3  16      128.06      123.09     13.81 o
   5   3  16       77.42       79.55     15.69 o
   6   3  16       38.60       61.27     16.34 o
   7   3  16       82.31       91.06     28.37 o
   8   3  16       36.27       57.01     20.46 o
  -8   4  16       14.55       32.56     22.70 o
  -7   4  16        1.91        0.00     21.27 o
  -6   4  16       14.67       49.00     19.81 o
  -5   4  16        0.01        0.00     20.26 o
  -4   4  16        1.15        0.00     23.11 o
  -3   4  16       17.84        0.00     20.71 o
  -2   4  16        0.79        0.00     21.12 o
  -1   4  16        2.09        0.00     12.62 o
   0   4  16      105.27      109.60     13.82 o
   1   4  16       28.33       34.23     14.29 o
   2   4  16       59.34       52.80     15.21 o
   3   4  16        5.52        5.35     15.24 o
   4   4  16       24.03       44.48     15.76 o
   5   4  16       12.62        3.94     17.66 o
   6   4  16        0.87        2.70     19.35 o
  -4   5  16       14.81       24.22     22.38 o
  -3   5  16        3.11       13.82     31.33 o
  -2   5  16        0.03       16.79     35.90 o
  -1   5  16       27.96       17.11     24.50 o
   0   5  16       16.25        5.88     24.30 o
   1   5  16        0.02       21.32     20.22 o
   2   5  16      101.83      106.87     20.58 o
 -12   1  17        5.61        0.00     25.28 o
 -11   1  17       14.20        8.63     22.82 o
 -10   1  17        9.02       24.41     17.47 o
  -9   1  17       15.47       10.70     12.48 o
  -8   1  17      314.58      330.12     16.61 o
  -7   1  17       43.52       42.73     11.88 o
  -6   1  17        8.26       11.34     11.61 o
  -5   1  17      408.01      446.12     17.31 o
  -4   1  17       14.45       20.11      8.89 o
  -3   1  17      152.86      147.82     10.09 o
  -2   1  17       78.39       79.46      6.98 o
  -1   1  17        0.96        2.06     11.89 o
   0   1  17     1632.73     1653.80     34.18 o
   1   1  17      160.67      159.47     10.47 o
   2   1  17       82.70      102.22     10.49 o
   3   1  17      643.91      635.68     23.74 o
   4   1  17      182.21      199.68     17.21 o
   5   1  17       88.25      115.18     14.60 o
   6   1  17      127.60      121.64     15.09 o
   7   1  17        0.49        0.00     14.68 o
   8   1  17        7.55        0.00     15.25 o
   9   1  17        0.05        0.00     17.12 o
 -11   2  17        7.67        0.00     21.64 o
 -10   2  17       20.89       13.56     17.65 o
  -9   2  17       35.87       48.88     16.80 o
  -8   2  17       15.34       10.88     15.64 o
  -7   2  17      159.39      160.72     14.76 o
  -6   2  17      229.49      218.39     16.34 o
  -5   2  17      308.69      311.63     14.45 o
  -4   2  17      112.25      127.49     15.11 o
  -3   2  17       15.53       20.06     13.27 o
  -2   2  17        3.83       14.31      6.88 o
  -1   2  17       12.49       29.05      9.32 o
   0   2  17       56.77       42.33      9.92 o
   1   2  17       51.84       35.65      8.38 o
   2   2  17       25.31       24.64     12.99 o
   3   2  17       93.98       87.41     13.77 o
   4   2  17        9.90       13.39     12.85 o
   5   2  17        0.55        6.55     12.22 o
   6   2  17       78.79       72.95     16.62 o
   7   2  17        0.64        6.01     20.35 o
   8   2  17       38.70       55.12     19.81 o
 -10   3  17        1.64       22.69     21.71 o
  -9   3  17       18.63       33.26     20.31 o
  -8   3  17       51.33       55.73     22.82 o
  -7   3  17        0.22       11.26     20.83 o
  -6   3  17        7.75       19.00     16.43 o
  -5   3  17       76.92       66.30     15.85 o
  -4   3  17      230.36      249.25     17.15 o
  -3   3  17        0.43       22.88     14.72 o
  -2   3  17       57.55       30.25     10.41 o
  -1   3  17      348.95      355.11     17.96 o
   0   3  17        9.60        3.56     10.26 o
   1   3  17        0.39        5.27     11.75 o
   2   3  17      276.86      301.63     38.51 o
   3   3  17        0.13        0.03     13.79 o
   4   3  17        2.88        9.61     14.24 o
   5   3  17      168.59      183.10     16.24 o
   6   3  17       96.40       84.17     17.37 o
   7   3  17       29.01       48.80     22.63 o
  -8   4  17        0.93        0.00     22.99 o
  -7   4  17       14.73       15.68     21.88 o
  -6   4  17       14.32       25.48     20.32 o
  -5   4  17        7.27        6.79     25.02 o
  -4   4  17       41.62       11.15     24.86 o
  -3   4  17      109.90       77.38     26.90 o
  -2   4  17      156.23      175.04     23.83 o
  -1   4  17        0.19        3.01     16.85 o
   0   4  17       49.02       39.59     13.07 o
   1   4  17       30.68       33.37     15.20 o
   2   4  17        0.02        2.01     17.34 o
   3   4  17        5.30        2.80     16.00 o
   4   4  17       14.72        0.00     17.08 o
   5   4  17       37.63       22.95     17.60 o
  -3   5  17       48.59       75.22     58.52 o
  -2   5  17       27.40       16.65     37.01 o
  -1   5  17        0.08        0.00     29.93 o
   0   5  17       24.04       38.86     24.87 o
   1   5  17       39.23       61.39     25.49 o
 -12   0  18       69.81       77.58     28.67 o
 -11   0  18      133.29      108.29     26.67 o
 -10   0  18       97.71       97.92     23.11 o
  -9   0  18      498.09      522.51     39.85 o
  -8   0  18       75.07       45.00     22.06 o
  -7   0  18      105.57       96.20     19.11 o
  -6   0  18      328.17      329.54     24.10 o
  -5   0  18       64.40       37.44     12.08 o
  -4   0  18       92.65       94.02      6.87 o
  -3   0  18     1274.48     1362.16     37.82 o
  -2   0  18       99.24      103.00     11.47 o
  -1   0  18     1166.14     1161.36     26.78 o
   0   0  18     1284.05     1219.42     32.27 o
   1   0  18      154.79      132.50     18.17 o
   2   0  18      161.79      174.51     20.44 o
   3   0  18      300.06      284.47     21.39 o
   4   0  18      209.62      220.43     21.62 o
   5   0  18      190.98      213.46     26.35 o
   6   0  18      118.76      128.83     25.62 o
   7   0  18      594.09      551.42     69.41 o
   8   0  18       13.57        0.00     29.43 o
   9   0  18        0.90        0.00     33.08 o
 -12   1  18       12.75       45.06     21.94 o
 -11   1  18       26.09       49.72     22.90 o
 -10   1  18       12.24       18.99     18.37 o
  -9   1  18       79.08       81.82     16.91 o
  -8   1  18      287.88      301.04     15.71 o
  -7   1  18      260.15      307.29     16.53 o
  -6   1  18        1.10       20.71     12.16 o
  -5   1  18      137.50      136.82     11.70 o
  -4   1  18      278.48      289.12     12.60 o
  -3   1  18      388.29      380.82     13.10 o
  -2   1  18       19.34       15.22      6.55 o
  -1   1  18      193.36      190.28     15.05 o
   0   1  18      151.10      171.57     13.61 o
   1   1  18       73.81       79.07      9.60 o
   2   1  18      428.83      442.06     14.63 o
   3   1  18       16.51       20.57     11.22 o
   4   1  18      368.47      389.85     21.51 o
   5   1  18        1.48       13.51     13.28 o
   6   1  18       35.62       22.81     13.99 o
   7   1  18       60.78       52.20     15.01 o
   8   1  18        3.34        0.00     16.32 o
   9   1  18        4.35        0.00     20.02 o
 -11   2  18       48.09       38.51     24.82 o
 -10   2  18        1.15       11.69     22.27 o
  -9   2  18        0.39        0.00     17.13 o
  -8   2  18       59.92       49.42     16.12 o
  -7   2  18       26.91       25.95     13.87 o
  -6   2  18        0.97       13.38     14.10 o
  -5   2  18      215.20      214.07     15.39 o
  -4   2  18       74.76       54.00     14.90 o
  -3   2  18       19.56        6.67     12.51 o
  -2   2  18      188.21      166.42      9.74 o
  -1   2  18      783.66      771.20     17.96 o
   0   2  18      149.81      142.40     11.28 o
   1   2  18        7.29       12.58     10.26 o
   2   2  18       58.18       52.02     11.58 o
   3   2  18       83.87       92.03     14.31 o
   4   2  18       19.55       10.90     13.18 o
   5   2  18      199.57      244.95     28.15 o
   6   2  18       20.15       38.74     16.30 o
   7   2  18        0.27        5.43     17.34 o
   8   2  18      112.91      139.29     20.65 o
 -10   3  18        2.89       32.18     22.58 o
  -9   3  18       10.13        7.61     23.89 o
  -8   3  18       95.35      103.12     23.17 o
  -7   3  18       50.07       48.73     21.68 o
  -6   3  18      163.95      162.28     18.90 o
  -5   3  18      129.03      112.77     17.33 o
  -4   3  18      173.07      171.07     19.49 o
  -3   3  18       40.94       75.82     15.54 o
  -2   3  18        3.39       11.85     14.26 o
  -1   3  18       14.49       20.29     10.93 o
   0   3  18       13.49       21.35      9.83 o
   1   3  18       85.65       80.19     13.26 o
   2   3  18       30.65       33.81     13.59 o
   3   3  18        4.70        0.00     14.06 o
   4   3  18       54.85       35.49     15.25 o
   5   3  18        2.18       17.24     17.19 o
   6   3  18       25.39       45.23     17.97 o
   7   3  18        6.56       22.31     19.35 o
  -7   4  18        3.48       10.25     21.90 o
  -6   4  18        9.96        3.59     24.74 o
  -5   4  18       16.91        0.00     26.37 o
  -4   4  18        4.31       13.50     25.42 o
  -3   4  18        4.44       25.44     28.29 o
  -2   4  18      124.15       81.49     23.41 o
  -1   4  18        8.64        0.00     17.12 o
   0   4  18       27.17       33.85     17.42 o
   1   4  18        7.73        3.43     14.69 o
   2   4  18       17.76       26.33     15.33 o
   3   4  18       17.33       28.86     16.70 o
   4   4  18       67.30       74.31     17.78 o
   5   4  18        9.51       26.41     18.95 o
 -11   1  19        0.06       14.58     19.69 o
 -10   1  19       34.15       14.90     18.20 o
  -9   1  19       31.94       17.18     17.41 o
  -8   1  19      129.08      160.68     20.53 o
  -7   1  19       10.44        5.95     11.23 o
  -6   1  19     1289.75     1338.35     24.44 o
  -5   1  19        0.26        5.41      9.24 o
  -4   1  19        0.10        2.29      9.35 o
  -3   1  19      287.06      297.46     14.34 o
  -2   1  19       39.32       40.66      7.26 o
  -1   1  19       11.22        4.25     10.67 o
   0   1  19      225.51      252.83     14.37 o
   1   1  19       41.29       43.87     12.65 o
   2   1  19      700.74      693.39     25.59 o
   3   1  19        2.22        9.07     11.49 o
   4   1  19      399.60      414.68     19.72 o
   5   1  19       58.87       60.96     15.02 o
   6   1  19        6.32        0.00     14.23 o
   7   1  19       15.20        8.19     15.33 o
   8   1  19       50.17       48.09     16.67 o
 -11   2  19        0.58        0.29     25.40 o
 -10   2  19        3.73        0.00     23.20 o
  -9   2  19       13.01       13.24     17.58 o
  -8   2  19       11.42        8.37     16.74 o
  -7   2  19        9.44       14.66     14.54 o
  -6   2  19      162.93      160.93     16.02 o
  -5   2  19      361.82      380.68     25.87 o
  -4   2  19        9.31        7.51     13.22 o
  -3   2  19        1.06        0.00     12.47 o
  -2   2  19       57.97       54.62     13.62 o
  -1   2  19        0.72       15.88      9.06 o
   0   2  19      134.88      132.08     11.72 o
   1   2  19        4.66        7.05     10.02 o
   2   2  19       55.42       51.78     12.04 o
   3   2  19      143.86      135.07     15.23 o
   4   2  19       17.90       15.07     13.40 o
   5   2  19       18.07       27.75     14.48 o
   6   2  19        2.61       17.42     15.86 o
   7   2  19       76.16       71.61     17.81 o
   8   2  19        8.03       64.93     20.41 o
  -9   3  19       29.21       34.41     24.60 o
  -8   3  19       60.58       46.32     23.03 o
  -7   3  19       12.61       15.60     22.02 o
  -6   3  19       32.37       24.50     17.99 o
  -5   3  19       82.95       84.08     17.78 o
  -4   3  19        8.89       24.27     17.38 o
  -3   3  19       18.09       37.65     14.57 o
  -2   3  19       11.68        5.12     14.13 o
  -1   3  19        0.12       12.22     14.29 o
   0   3  19        1.11        5.22     10.53 o
   1   3  19      105.68      111.20     13.69 o
   2   3  19      196.55      206.82     15.99 o
   3   3  19        1.94        0.00     15.92 o
   4   3  19        9.83       11.21     14.62 o
   5   3  19      106.34      108.34     17.26 o
   6   3  19       18.11       19.92     17.99 o
  -7   4  19        0.28        4.62     22.57 o
  -6   4  19       18.08       34.40     25.85 o
  -5   4  19       13.96       34.70     27.55 o
  -4   4  19       31.31        0.00     26.97 o
  -3   4  19        9.06       68.58     29.85 o
  -2   4  19      138.21      158.57     23.20 o
  -1   4  19       54.25       52.68     20.97 o
   0   4  19       18.62       38.03     18.09 o
   1   4  19        5.21        0.00     15.31 o
   2   4  19       77.61       81.57     16.12 o
   3   4  19       16.27       15.16     16.77 o
   4   4  19        6.19        6.67     17.40 o
 -11   0  20        6.27        5.07     26.53 o
 -10   0  20        2.16        1.28     23.87 o
  -9   0  20      204.45      273.94     27.35 o
  -8   0  20       27.17       32.35     19.74 o
  -7   0  20       17.81       40.02     18.82 o
  -6   0  20      124.61      119.16     19.54 o
  -5   0  20        1.29        2.44     15.57 o
  -4   0  20        2.47        7.68      7.37 o
  -3   0  20     1093.35     1168.32     21.65 o
  -2   0  20      713.45      707.21     22.93 o
  -1   0  20      295.07      293.30     19.43 o
   0   0  20      481.81      509.17     24.38 o
   1   0  20      295.50      312.91     22.77 o
   2   0  20      248.50      244.94     34.22 o
   3   0  20     1263.92     1440.00     47.76 o
   4   0  20      145.87      144.40     20.88 o
   5   0  20        0.68        0.00     22.04 o
   6   0  20        6.42        0.00     24.51 o
   7   0  20       79.78       62.97     35.95 o
   8   0  20        0.10        0.00     41.71 o
 -11   1  20       21.07       47.43     20.61 o
 -10   1  20       28.66       42.96     18.41 o
  -9   1  20        7.89        2.34     15.43 o
  -8   1  20       17.09       17.46     13.99 o
  -7   1  20       74.59       81.11     13.90 o
  -6   1  20      402.51      411.22     14.49 o
  -5   1  20       36.68       40.96     10.45 o
  -4   1  20      133.91      125.95     11.25 o
  -3   1  20       26.71       39.80      9.36 o
  -2   1  20       36.56       24.80     12.63 o
  -1   1  20      105.45       94.34     12.65 o
   0   1  20       29.55       32.44     11.85 o
   1   1  20      237.46      208.30     15.27 o
   2   1  20        0.56       25.66     12.84 o
   3   1  20       74.08       81.68     13.72 o
   4   1  20      116.20      116.76     13.96 o
   5   1  20        5.32       17.85     15.68 o
   6   1  20        4.71        4.98     14.48 o
   7   1  20        1.82        0.00     16.23 o
   8   1  20        4.71        5.70     17.71 o
 -10   2  20       10.48       27.00     23.69 o
  -9   2  20        2.42        0.00     21.53 o
  -8   2  20       14.76       13.70     17.44 o
  -7   2  20      157.94      158.00     18.21 o
  -6   2  20      302.40      278.70     17.70 o
  -5   2  20      747.99      779.64     24.26 o
  -4   2  20      598.59      593.12     21.69 o
  -3   2  20        0.17       10.98     14.49 o
  -2   2  20      566.58      570.17     22.49 o
  -1   2  20      854.57      798.03     30.28 o
   0   2  20        8.15        0.60      9.99 o
   1   2  20       17.30        3.66      9.79 o
   2   2  20       42.35       64.30     12.20 o
   3   2  20        0.04        3.63     13.13 o
   4   2  20        4.01       23.69     14.02 o
   5   2  20       54.52       75.55     15.44 o
   6   2  20       23.08       50.39     16.83 o
   7   2  20       36.99       57.39     19.03 o
  -9   3  20        1.53        0.00     25.29 o
  -8   3  20        6.76       24.69     24.00 o
  -7   3  20       59.85       53.86     22.88 o
  -6   3  20        3.00        3.29     21.75 o
  -5   3  20       26.68       22.75     18.05 o
  -4   3  20       15.42       18.37     18.21 o
  -3   3  20       11.10       20.29     14.26 o
  -2   3  20        0.16        0.00     15.05 o
  -1   3  20       15.02        0.00     15.08 o
   0   3  20       55.65       58.51     15.66 o
   1   3  20       62.33       78.43     15.67 o
   2   3  20        7.01       15.76     13.87 o
   3   3  20        8.48        8.60     14.52 o
   4   3  20       34.49       37.85     15.29 o
   5   3  20       29.51       40.21     16.01 o
   6   3  20        3.77        7.30     17.82 o
  -6   4  20       41.82       39.34     25.78 o
  -5   4  20        0.21        0.00     28.93 o
  -4   4  20        0.81       26.95     68.55 o
  -3   4  20      247.25      293.71     36.89 o
  -2   4  20        7.07        6.95     21.69 o
  -1   4  20       23.73       19.80     21.11 o
   0   4  20       78.75       93.90     18.76 o
   1   4  20       33.96       57.84     19.04 o
   2   4  20        0.24       18.48     15.62 o
   3   4  20       30.94       37.92     17.39 o
 -11   1  21        4.02        7.83     21.60 o
 -10   1  21        7.72       13.93     19.38 o
  -9   1  21       19.61       13.44     16.11 o
  -8   1  21        0.21        0.00     14.27 o
  -7   1  21        0.54        5.00     13.41 o
  -6   1  21      298.02      326.09     18.22 o
  -5   1  21      156.58      137.03     11.17 o
  -4   1  21       40.50       35.93     11.16 o
  -3   1  21      617.96      592.36     18.82 o
  -2   1  21       42.70       36.99     13.54 o
  -1   1  21      114.17      107.32     13.18 o
   0   1  21       45.88       44.49     12.90 o
   1   1  21       32.96       50.51     13.35 o
   2   1  21      250.67      267.76     18.13 o
   3   1  21       49.18       43.48     14.07 o
   4   1  21        0.14        0.00     13.59 o
   5   1  21       50.14       68.34     14.90 o
   6   1  21        0.38        0.00     17.07 o
   7   1  21       64.45       23.24     17.27 o
 -10   2  21       41.44       45.12     24.53 o
  -9   2  21       14.65       30.84     22.38 o
  -8   2  21        2.91        9.46     21.03 o
  -7   2  21       12.38        0.00     17.33 o
  -6   2  21       45.37       44.23     15.42 o
  -5   2  21       11.98       14.93     13.10 o
  -4   2  21       11.52        8.50     14.11 o
  -3   2  21      190.33      161.51     16.64 o
  -2   2  21      113.89      121.69     16.10 o
  -1   2  21      114.60      101.38     16.13 o
   0   2  21       22.61       12.07     10.40 o
   1   2  21       10.44        2.43     10.32 o
   2   2  21       40.58       37.10     12.06 o
   3   2  21       47.05       42.51     14.81 o
   4   2  21       41.82       45.64     14.45 o
   5   2  21        2.61       22.37     14.84 o
   6   2  21       14.35       17.11     17.80 o
   7   2  21      146.21      156.68     26.58 o
  -8   3  21       51.17       37.44     24.61 o
  -7   3  21        0.02        0.00     23.70 o
  -6   3  21       15.81        1.04     22.89 o
  -5   3  21       25.32       44.86     18.49 o
  -4   3  21      128.08      136.56     20.04 o
  -3   3  21       24.63       31.24     14.91 o
  -2   3  21      133.01      123.09     16.62 o
  -1   3  21      230.36      252.80     18.98 o
   0   3  21        1.31       18.84     16.51 o
   1   3  21        1.62        3.06     13.41 o
   2   3  21      211.46      225.88     24.07 o
   3   3  21        2.86        5.79     14.42 o
   4   3  21       48.43       42.03     15.76 o
   5   3  21        4.36       14.16     18.02 o
  -6   4  21        0.38        0.00     31.34 o
  -5   4  21        2.12       11.03     28.98 o
  -4   4  21       12.18       76.63     98.41 o
  -3   4  21       28.13       25.83     26.74 o
  -2   4  21        2.70       30.19     25.45 o
  -1   4  21        0.40       20.24     22.21 o
   0   4  21       16.39       24.37     22.10 o
   1   4  21        0.21       25.61     20.07 o
   2   4  21       77.18       74.56     20.66 o
 -11   0  22       47.97       65.04     28.32 o
 -10   0  22      128.48      126.03     26.06 o
  -9   0  22       91.28       80.39     23.54 o
  -8   0  22        7.67        0.00     21.26 o
  -7   0  22      247.35      299.63     26.60 o
  -6   0  22      488.45      578.43     36.57 o
  -5   0  22       15.06       14.13     17.66 o
  -4   0  22        1.25        0.00     17.50 o
  -3   0  22      196.77      195.14     13.74 o
  -2   0  22      126.74      108.72     23.49 o
  -1   0  22       16.81        9.65     16.67 o
   0   0  22      853.57      871.06     35.47 o
   1   0  22      265.11      251.41     23.25 o
   2   0  22      143.87      153.82     23.65 o
   3   0  22      559.55      576.24     39.08 o
   4   0  22       87.32       57.59     24.85 o
   5   0  22       64.58       20.65     24.52 o
   6   0  22       27.25       14.00     25.85 o
   7   0  22        2.57        0.00     43.39 o
 -10   1  22        0.58        0.00     19.88 o
  -9   1  22        0.00        0.00     16.82 o
  -8   1  22       76.89       60.69     15.43 o
  -7   1  22       49.16       23.58     14.39 o
  -6   1  22      113.23      108.66     14.62 o
  -5   1  22      130.38      124.91     10.83 o
  -4   1  22        3.61        0.00     11.54 o
  -3   1  22        1.49        2.73     11.94 o
  -2   1  22      153.83      149.35     15.89 o
  -1   1  22      241.76      255.85     19.19 o
   0   1  22      199.30      202.03     16.01 o
   1   1  22      668.34      655.66     27.93 o
   2   1  22      183.29      190.72     19.47 o
   3   1  22       13.58        8.56     14.20 o
   4   1  22       41.50       59.93     16.54 o
   5   1  22       77.83       68.09     18.37 o
   6   1  22        0.57        3.60     21.52 o
   7   1  22        0.01       12.27     23.07 o
 -10   2  22       21.84       41.26     25.55 o
  -9   2  22        8.02        0.00     23.22 o
  -8   2  22      120.06      114.53     22.36 o
  -7   2  22       40.17       36.44     20.54 o
  -6   2  22       37.01       33.41     14.50 o
  -5   2  22       12.26       24.56     14.03 o
  -4   2  22        7.44        0.00     14.33 o
  -3   2  22        0.14       16.55     14.49 o
  -2   2  22        4.18       18.66     14.48 o
  -1   2  22       27.85       42.97     15.23 o
   0   2  22       14.41       14.31     15.55 o
   1   2  22       27.10       23.07     11.70 o
   2   2  22      346.14      360.20     18.67 o
   3   2  22        3.45       10.64     13.71 o
   4   2  22        2.87        3.23     14.28 o
   5   2  22       64.20       86.38     16.56 o
   6   2  22       31.53       42.98     18.52 o
  -8   3  22        0.51        8.93     30.51 o
  -7   3  22        0.87        7.77     24.58 o
  -6   3  22        2.99        3.74     23.43 o
  -5   3  22        0.09        0.00     17.36 o
  -4   3  22      136.48      126.62     20.43 o
  -3   3  22       11.10       15.23     15.56 o
  -2   3  22       32.01       36.96     15.58 o
  -1   3  22       48.06       63.42     17.01 o
   0   3  22       18.97        1.36     16.48 o
   1   3  22       15.08        7.81     17.04 o
   2   3  22        6.25       23.91     13.98 o
   3   3  22        0.64        0.00     14.91 o
   4   3  22        0.56        0.00     15.24 o
  -5   4  22        7.86        8.60     31.06 o
  -4   4  22        9.26       16.29     28.19 o
  -3   4  22      102.89       84.14     27.36 o
  -2   4  22      108.66       86.35     26.87 o
  -1   4  22        1.50       14.68     22.51 o
   0   4  22       58.89       78.78     23.22 o
   1   4  22      142.45      165.88     21.54 o
 -10   1  23        2.26        0.00     20.69 o
  -9   1  23        7.92       14.96     17.73 o
  -8   1  23        1.00        3.05     16.51 o
  -7   1  23        2.16        7.23     15.17 o
  -6   1  23       39.26       33.97     16.89 o
  -5   1  23      166.84      174.22     18.40 o
  -4   1  23       39.06       14.10     12.42 o
  -3   1  23       44.03       31.30     13.54 o
  -2   1  23        1.26        0.00     12.69 o
  -1   1  23      409.30      401.63     27.76 o
   0   1  23       15.98       17.26     12.95 o
   1   1  23       27.20       36.08     13.93 o
   2   1  23       31.12       29.70     15.11 o
   3   1  23       99.39       90.87     15.73 o
   4   1  23       40.90       49.38     17.62 o
   5   1  23       44.71       40.74     18.80 o
   6   1  23        4.76       23.20     22.20 o
  -9   2  23        0.59        9.84     23.87 o
  -8   2  23        0.00       13.04     22.73 o
  -7   2  23        0.67       16.87     21.01 o
  -6   2  23       38.82       26.99     18.69 o
  -5   2  23      110.20      106.08     14.60 o
  -4   2  23       45.02       46.47     14.67 o
  -3   2  23       34.02       37.91     15.36 o
  -2   2  23      154.59      123.55     16.47 o
  -1   2  23       18.27       21.00     15.87 o
   0   2  23       21.90       17.76     15.74 o
   1   2  23      103.36       89.98     17.51 o
   2   2  23        0.27       13.40     12.74 o
   3   2  23        0.45        2.10     13.73 o
   4   2  23       19.30        3.24     14.88 o
   5   2  23        1.50        7.20     16.69 o
  -7   3  23       14.23       11.60     25.51 o
  -6   3  23       24.82       12.14     24.53 o
  -5   3  23       47.39       54.02     22.65 o
  -4   3  23       58.45       75.77     20.20 o
  -3   3  23        2.74        8.28     18.40 o
  -2   3  23        6.13        0.00     16.23 o
  -1   3  23       52.13       31.57     17.05 o
   0   3  23        5.81        5.16     17.62 o
   1   3  23       27.57       10.13     20.17 o
   2   3  23       37.48       28.79     19.16 o
   3   3  23        7.22       20.85     14.73 o
   4   3  23       77.23       64.65     16.81 o
  -3   4  23        1.85       17.62     28.31 o
  -2   4  23        8.58        0.00     27.59 o
  -1   4  23      100.73       88.50     23.85 o
   0   4  23       22.06       47.26     24.35 o
 -10   0  24       86.91      102.52     28.03 o
  -9   0  24      170.24      192.02     29.71 o
  -8   0  24      108.16       94.06     24.22 o
  -7   0  24        6.44        0.00     22.41 o
  -6   0  24     1152.31     1175.58     42.24 o
  -5   0  24       21.64        0.00     27.03 o
  -4   0  24      127.15       93.77     29.15 o
  -3   0  24      275.50      297.02     35.50 o
  -2   0  24        0.12        0.00     15.36 o
  -1   0  24       24.66       22.56     16.84 o
   0   0  24       84.83       88.39     19.25 o
   1   0  24       59.32       66.84     21.69 o
   2   0  24     1502.91     1476.77     51.12 o
   3   0  24      642.10      578.78     35.76 o
   4   0  24       50.76       24.29     25.66 o
   5   0  24      112.67       63.98     32.42 o
   6   0  24        2.95        0.00     33.34 o
 -10   1  24       33.92       57.87     22.25 o
  -9   1  24       18.20       29.04     18.51 o
  -8   1  24       58.48       64.56     19.67 o
  -7   1  24       54.23       51.81     18.55 o
  -6   1  24       22.56       39.23     17.70 o
  -5   1  24       47.66       41.74     17.67 o
  -4   1  24      180.17      201.20     18.39 o
  -3   1  24       52.33       54.56     14.27 o
  -2   1  24        0.98       23.13     17.30 o
  -1   1  24       49.65       64.57     14.92 o
   0   1  24       67.78       58.34     13.98 o
   1   1  24        1.88        0.00     14.84 o
   2   1  24       16.57        8.32     15.70 o
   3   1  24       75.64       82.32     17.07 o
   4   1  24       90.59      131.36     22.60 o
   5   1  24       31.77       37.41     19.20 o
   6   1  24       34.53       52.11     24.07 o
  -9   2  24       10.54       17.46     25.65 o
  -8   2  24       82.70       87.28     23.83 o
  -7   2  24       26.27       41.12     22.65 o
  -6   2  24       71.43       46.28     19.51 o
  -5   2  24       14.97       21.35     14.73 o
  -4   2  24        2.09        0.00     16.27 o
  -3   2  24        2.24        0.00     15.81 o
  -2   2  24       31.79       41.83     15.91 o
  -1   2  24        1.25        0.00     15.86 o
   0   2  24        1.15        0.00     16.41 o
   1   2  24       16.39        8.28     17.16 o
   2   2  24       62.90       69.77     14.80 o
   3   2  24        5.53        1.33     15.18 o
   4   2  24        2.56       47.01     22.29 o
   5   2  24       39.10       67.43     16.83 o
  -7   3  24        0.06       17.89     30.65 o
  -6   3  24        0.39        0.00     22.16 o
  -5   3  24       47.66       33.52     23.14 o
  -4   3  24      100.86      145.04     24.13 o
  -3   3  24       11.26       32.23     19.21 o
  -2   3  24        0.22       13.52     17.11 o
  -1   3  24       85.91       82.69     18.05 o
   0   3  24        2.45        0.00     18.25 o
   1   3  24        2.60       22.54     20.13 o
   2   3  24       72.32      104.14     20.45 o
   3   3  24       12.40       16.97     20.28 o
  -9   1  25       45.97       57.60     24.34 o
  -8   1  25        1.07       27.23     21.18 o
  -7   1  25       15.06       38.93     19.59 o
  -6   1  25       12.48       40.93     18.68 o
  -5   1  25      143.25      133.12     18.88 o
  -4   1  25      124.18      110.22     21.57 o
  -3   1  25       86.03       96.87     15.56 o
  -2   1  25        0.37       14.79     13.70 o
  -1   1  25       89.42       97.49     15.58 o
   0   1  25       42.20       44.12     14.27 o
   1   1  25        0.01        9.83     15.53 o
   2   1  25        0.08       17.47     16.21 o
   3   1  25       88.47      100.29     18.04 o
   4   1  25        9.81       32.26     18.23 o
   5   1  25       22.82       54.27     21.93 o
  -8   2  25        7.38       64.06     25.16 o
  -7   2  25        5.69        0.00     23.60 o
  -6   2  25       23.86       15.28     20.23 o
  -5   2  25        1.95        0.00     19.80 o
  -4   2  25        5.48        0.00     16.64 o
  -3   2  25        1.22        3.25     16.38 o
  -2   2  25       23.86       16.16     16.79 o
  -1   2  25        0.15        0.00     16.21 o
   0   2  25       26.67       23.92     16.47 o
   1   2  25       47.69       49.37     17.67 o
   2   2  25        1.32       21.05     18.13 o
   3   2  25        7.19        6.67     15.09 o
   4   2  25       36.20       53.58     16.31 o
  -6   3  25        0.38        0.00     30.91 o
  -5   3  25        1.19        0.00     23.65 o
  -4   3  25        0.02        9.75     25.22 o
  -3   3  25      103.89      125.78     20.79 o
  -2   3  25       48.74       54.76     17.71 o
  -1   3  25        0.00        0.00     18.58 o
   0   3  25       41.40       53.53     19.41 o
   1   3  25       99.71       87.50     21.30 o
   2   3  25        8.24       29.20     20.08 o
  -9   0  26        2.31       24.08     36.07 o
  -8   0  26        1.01        0.00     33.29 o
  -7   0  26      426.91      366.63     39.26 o
  -6   0  26        8.01       25.55     29.87 o
  -5   0  26       70.38       24.50     29.21 o
  -4   0  26      194.98      176.75     34.32 o
  -3   0  26       17.50       37.89     29.05 o
  -2   0  26       77.74       67.28     30.74 o
  -1   0  26      130.35       93.13     19.72 o
   0   0  26       13.04        0.00     19.74 o
   1   0  26        1.97       12.87     21.27 o
   2   0  26       40.12       30.35     23.47 o
   3   0  26       39.31        6.30     25.33 o
   4   0  26       37.96       32.07     27.95 o
   5   0  26        2.31        0.00     37.67 o
  -8   1  26       56.78       63.90     21.73 o
  -7   1  26       46.12       59.38     20.83 o
  -6   1  26      118.53      137.47     23.37 o
  -5   1  26      151.89      163.25     23.34 o
  -4   1  26       27.71       44.97     21.46 o
  -3   1  26      166.01      219.58     23.57 o
  -2   1  26      244.22      274.08     18.00 o
  -1   1  26       13.58       38.87     16.59 o
   0   1  26        2.21        5.98     14.90 o
   1   1  26       56.59       47.49     16.03 o
   2   1  26       42.42       55.84     17.65 o
   3   1  26        6.22       41.44     18.49 o
   4   1  26        0.74       12.26     20.97 o
  -7   2  26        2.66        0.00     25.09 o
  -6   2  26       23.60       14.47     23.43 o
  -5   2  26       22.29        3.58     20.98 o
  -4   2  26       34.79       31.14     22.63 o
  -3   2  26       65.60       64.07     17.32 o
  -2   2  26       38.47       11.84     16.84 o
  -1   2  26       52.77       40.17     17.01 o
   0   2  26       39.87       51.27     17.36 o
   1   2  26        7.05       17.79     18.08 o
   2   2  26       12.92       37.98     19.93 o
   3   2  26        8.62       25.45     22.56 o
  -5   3  26       30.39       43.65     35.80 o
  -4   3  26       31.99       58.40     25.70 o
  -3   3  26        3.67        3.93     21.88 o
  -2   3  26        0.53        0.00     18.47 o
  -1   3  26       35.59       27.07     19.53 o
   0   3  26        2.13        0.00     19.52 o
   1   3  26        0.00        0.00     21.98 o
  -8   1  27       55.92       30.55     26.73 o
  -7   1  27        3.36        1.29     25.07 o
  -6   1  27       24.33       33.75     23.41 o
  -5   1  27        3.01        9.77     22.98 o
  -4   1  27        8.68       13.21     22.28 o
  -3   1  27       20.47       32.39     22.14 o
  -2   1  27       42.69       54.68     15.10 o
  -1   1  27       24.73       29.12     16.07 o
   0   1  27       48.30       61.22     17.78 o
   1   1  27        1.28        7.77     16.67 o
   2   1  27      323.51      295.65     20.23 o
   3   1  27        0.55        0.00     19.23 o
  -7   2  27        8.52        9.88     26.49 o
  -6   2  27       16.61       18.00     25.11 o
  -5   2  27       19.98       37.73     24.54 o
  -4   2  27        0.03        0.00     24.50 o
  -3   2  27        3.93        0.00     17.75 o
  -2   2  27        5.87        0.00     17.50 o
  -1   2  27        8.82        0.00     17.30 o
   0   2  27       10.93       16.79     18.42 o
   1   2  27        1.79       17.19     18.94 o
   2   2  27       11.22       24.88     20.56 o
  -2   3  27        2.14        0.00     21.36 o
  -7   0  28       13.97       30.69     36.21 o
  -6   0  28      115.31      144.14     53.89 o
  -5   0  28      155.53      155.42     34.94 o
  -4   0  28      145.48       70.31     34.15 o
  -3   0  28       60.14       28.85     33.94 o
  -2   0  28       85.54       79.86     42.33 o
  -1   0  28      198.10      170.47     34.51 o
   0   0  28       92.70       33.65     23.19 o
   1   0  28        9.10       11.33     25.12 o
   2   0  28       63.98       21.32     27.02 o
   3   0  28       34.66        0.00     41.41 o
  -7   1  28        2.83        0.00     26.59 o
  -6   1  28        7.93        7.98     25.16 o
  -5   1  28        2.97        1.09     24.97 o
  -4   1  28        1.82       13.73     24.04 o
  -3   1  28       10.70       15.04     23.82 o
  -2   1  28       48.76       49.97     24.08 o
  -1   1  28       36.19       47.91     17.33 o
   0   1  28        2.00       23.77     18.23 o
   1   1  28       10.67       18.19     19.63 o
   2   1  28       43.72       41.88     19.23 o
   3   1  28        1.22        2.32     20.82 o
  -5   2  28        0.46       47.99     28.33 o
  -4   2  28        0.11       17.10     25.59 o
  -3   2  28      173.56      151.72     26.19 o
  -2   2  28       61.83       80.72     18.37 o
  -1   2  28        4.07        4.59     18.58 o
   0   2  28       77.15      103.24     35.93 o
   1   2  28       48.73       58.81     20.22 o
  -6   1  29       33.81       20.57     28.87 o
  -5   1  29       18.06       22.92     25.54 o
  -4   1  29        0.07        0.00     25.64 o
  -3   1  29        1.72        4.50     25.36 o
  -2   1  29       27.96       52.10     26.03 o
  -1   1  29       32.38       44.42     26.53 o
   0   1  29        5.51       29.50     19.73 o
   1   1  29       20.97       17.22     21.16 o
  -4   2  29        1.03        0.00     27.45 o
  -3   2  29        0.33       40.64     27.36 o
  -2   2  29        0.16        7.66     27.53 o
  -1   2  29        1.97       27.26     19.66 o
  -5   0  30       93.38      106.21     38.38 o
  -4   0  30       67.77       99.24     38.42 o
  -3   0  30       89.77       72.53     37.45 o
  -2   0  30        1.47        0.00     37.50 o
  -1   0  30       61.36       86.25     39.87 o
   0   0  30        0.03        0.00     41.61 o
  -4   1  30        4.51       12.82     27.44 o
  -3   1  30        5.36        2.60     27.65 o
  -2   1  30       21.02       14.97     27.77 o
  -1   1  30       21.46        0.00     28.50 o
   0   1  30        3.57        0.96     29.22 o
 
